# Supplementary material for: Miniscule differences between sex chromosomes in the giant genome of a salamander
Source: Sci Rep. 2018 Dec 14;8:17882. doi: 10.1038/s41598-018-36209-2 (PMC6294749; doi:10.1038/s41598-018-36209-2)
Supplement: Supplementary file 2 — Supplementary Dataset 1 [file 41598_2018_36209_MOESM2_ESM.xlsx]

## Sheet: Sheet1
Supplementary Table 1 - Coverage statistics for scaffolds that were assigned to the Ambystoma Z chromosome. Scaffolds identifiers correspond to the published assembly.
scaffold	scaffold length	bases covered by fragments	proportion of bases covered by reads	proportion of bases covered by fragments	LG9 markers contained on genomic scaffolds
AMEXG_0030035197	6011	2272	0.25653	0.377974
AMEXG_0030106632	20726	7213	0.299913	0.348017
AMEXG_0030091273	1742	591	0.15155	0.339265
AMEXG_0030121411	6636	1915	0.171037	0.288577
AMEXG_0030059547	33695	9644	0.20825	0.286215
AMEXG_0030049405	32707	9149	0.21925	0.279726
AMEXG_0030033517	4259	1148	0.184081	0.269547
AMEXG_0030083055	70736	18553	0.204719	0.262285
AMEXG_0030046855	7707	1960	0.197742	0.254314
AMEXG_0030099068	52559	13308	0.18269	0.253201
AMEXG_0030027567	2773	666	0.208439	0.240173
AMEXG_0030027416	28311	6446	0.176716	0.227685
AMEXG_0030114466	4696	995	0.16908	0.211882
AMEXG_0030077163	11705	2406	0.155916	0.205553
AMEXG_0030055266	2748	552	0.15393	0.200873
AMEXG_0030067524	45824	9200	0.141411	0.200768
AMEXG_0030048512	85170	17094	0.150276	0.200704
AMEXG_0030122801	7227	1414	0.14003	0.195655
AMEXG_0030017920	23414	4554	0.141368	0.194499
AMEXG_0030094366	8352	1602	0.153855	0.19181
AMEXG_0030043735	28463	5422	0.136739	0.190493
AMEXG_0030073769	23142	4408	0.124881	0.190476
AMEXG_0030110567	125704	23777	0.149049	0.189151
AMEXG_0030039918	32694	6148	0.136111	0.188047
AMEXG_0030112653	83625	15445	0.141022	0.184694
AMEXG_0030112028	38014	6969	0.141448	0.183327
AMEXG_0030012077	176344	32216	0.137226	0.182688
AMEXG_0030047185	15470	2824	0.120685	0.182547
AMEXG_0030044925	34791	6303	0.153775	0.181168
AMEXG_0030081457	42003	7606	0.109135	0.181082
AMEXG_0030082746	26119	4688	0.104139	0.179486
AMEXG_0030086163	59272	10572	0.146916	0.178364
AMEXG_0030080226	54421	9494	0.141306	0.174455
AMEXG_0030111661	19520	3389	0.11332	0.173617
AMEXG_0030087172	41326	7079	0.123046	0.171297
AMEXG_0030031324	20741	3529	0.155875	0.170146
AMEXG_0030079686	65941	11203	0.125931	0.169894
AMEXG_0030121434	38678	6511	0.13571	0.168339
AMEXG_0030045294	35258	5926	0.12712	0.168075
AMEXG_0030031193	45187	7552	0.136123	0.167128
AMEXG_0030060975	44547	7383	0.124251	0.165735
AMEXG_0030038841	50106	8274	0.130124	0.16513
AMEXG_0030072175	72392	11950	0.133937	0.165073
AMEXG_0030013392	117180	19197	0.136192	0.163825
AMEXG_0030080644	44057	7168	0.126495	0.162698
AMEXG_0030033740	51195	8201	0.121496	0.160191
AMEXG_0030092475	7767	1244	0.132097	0.160165
AMEXG_0030077256	32702	5201	0.12406	0.159042
AMEXG_0030016748	60933	9683	0.1297	0.158912
AMEXG_0030113591	52673	8366	0.133731	0.158829
AMEXG_0030034914	30830	4896	0.107752	0.158806
AMEXG_0030016083	45154	7137	0.115161	0.158059
AMEXG_0030063096	1795	283	0.115877	0.15766
AMEXG_0030010183	1213607	189928	0.122543	0.156499
AMEXG_0030013749	139214	21763	0.121245	0.156328
AMEXG_0030122320	61287	9502	0.121869	0.155041
AMEXG_0030098292	61651	9551	0.117014	0.15492
AMEXG_0030012963	130689	20243	0.115388	0.154894
AMEXG_0030012370	121482	18785	0.11568	0.154632
AMEXG_0030114745	72230	11145	0.124533	0.154299
AMEXG_0030072329	34000	5234	0.126412	0.153941
AMEXG_0030078160	36527	5600	0.107482	0.153311
AMEXG_0030085946	36529	5563	0.107531	0.15229
AMEXG_0030071043	3952	600	0.0989373	0.151822
AMEXG_0030061767	56114	8517	0.110204	0.15178
AMEXG_0030111680	44482	6741	0.113327	0.151544
AMEXG_0030052633	37480	5674	0.113047	0.151387
AMEXG_0030063410	57035	8609	0.105058	0.150942
AMEXG_0030106608	31374	4717	0.0995729	0.150347
AMEXG_0030109430	23186	3475	0.120547	0.149875
AMEXG_0030119969	45431	6798	0.117849	0.149634
AMEXG_0030102910	58121	8693	0.112111	0.149567
AMEXG_0030095834	16502	2463	0.128227	0.149255
AMEXG_0030094331	72225	10773	0.11136	0.149159
AMEXG_0030098539	55841	8313	0.094984	0.148869
AMEXG_0030080247	47672	7065	0.101296	0.1482
AMEXG_0030013686	100931	14947	0.114385	0.148091
AMEXG_0030036887	94890	14039	0.109221	0.14795
AMEXG_0030018122	12056	1783	0.10642	0.147893
AMEXG_0030111935	40574	5999	0.111697	0.147853
AMEXG_0030096732	40939	6037	0.11268	0.147463
AMEXG_0030051888	61123	9010	0.107341	0.147408
AMEXG_0030079453	39448	5812	0.126394	0.147333
AMEXG_0030069847	22850	3363	0.0853829	0.147177
AMEXG_0030065533	27636	4066	0.103561	0.147127
AMEXG_0030032820	21755	3199	0.100161	0.147047
AMEXG_0030041803	61772	9058	0.108399	0.146636
AMEXG_0030078276	21275	3118	0.103455	0.146557
AMEXG_0030004069	4062600	594117	0.112898	0.146241
AMEXG_0030063150	25840	3775	0.120317	0.146091
AMEXG_0030120012	79837	11631	0.118967	0.145684
AMEXG_0030048663	77263	11248	0.106843	0.145581
AMEXG_0030092056	45295	6575	0.106877	0.14516
AMEXG_0030111518	56938	8259	0.102269	0.145053
AMEXG_0030013064	166153	23972	0.110615	0.144277
AMEXG_0030086943	61488	8846	0.103565	0.143865
AMEXG_0030030459	47994	6878	0.0984915	0.14331
AMEXG_0030009730	487469	69840	0.110481	0.143271
AMEXG_0030125182	89313	12767	0.0997727	0.142947
AMEXG_0030097158	35670	5098	0.0876086	0.142921
AMEXG_0030031487	19558	2793	0.121843	0.142806
AMEXG_0030081130	27537	3920	0.0956894	0.142354
AMEXG_0030097981	59961	8520	0.107003	0.142092
AMEXG_0030036354	38822	5504	0.1112	0.141775
AMEXG_0030118263	37360	5271	0.0977248	0.141087
AMEXG_0030056544	37209	5239	0.107985	0.140799
AMEXG_0030101618	494738	69633	0.108253	0.140747
AMEXG_0030118034	76932	10825	0.10716	0.140709
AMEXG_0030084612	6879	966	0.0622183	0.140427
AMEXG_0030006045	914429	127959	0.106136	0.139933
AMEXG_0030006136	417629	58262	0.107859	0.139507
AMEXG_0030057995	47848	6662	0.104435	0.139233
AMEXG_0030123550	20276	2819	0.105445	0.139031
AMEXG_0030048470	44670	6199	0.107074	0.138773
AMEXG_0030011270	92771	12874	0.0942644	0.138772
AMEXG_0030021585	38299	5305	0.0949633	0.138515
AMEXG_0030041166	47301	6545	0.102323	0.138369
AMEXG_0030080106	62003	8564	0.099592	0.138122
AMEXG_0030047890	48572	6694	0.107881	0.137816
AMEXG_0030064485	32815	4518	0.109675	0.137681
AMEXG_0030115603	63362	8719	0.112323	0.137606
AMEXG_0030012923	82357	11279	0.101546	0.136953
AMEXG_0030105840	50836	6953	0.102742	0.136773
AMEXG_0030120119	137729	18836	0.107835	0.136761
AMEXG_0030049035	30544	4149	0.110758	0.135837
AMEXG_0030021756	24174	3280	0.105361	0.135683
AMEXG_0030036417	23455	3175	0.102025	0.135366
AMEXG_0030008534	431746	58430	0.0988405	0.135334
AMEXG_0030017439	38433	5201	0.0986132	0.135326
AMEXG_0030005666	311724	42148	0.10697	0.135209
AMEXG_0030073624	54650	7380	0.0971638	0.135041
AMEXG_0030065071	26324	3552	0.0836119	0.134934
AMEXG_0030057781	56870	7661	0.0969052	0.134711
AMEXG_0030101325	61933	8342	0.10873	0.134694
AMEXG_0030100809	45112	6070	0.105825	0.134554
AMEXG_0030094663	34441	4619	0.0998519	0.134113
AMEXG_0030016953	30398	4075	0.115139	0.134055
AMEXG_0030064895	45415	6084	0.0814048	0.133965
AMEXG_0030076549	6047	810	0.0793782	0.133951
AMEXG_0030032529	34988	4679	0.09589	0.133732
AMEXG_0030003105	1388338	185606	0.103595	0.133689
AMEXG_0030082106	34134	4543	0.101365	0.133093
AMEXG_0030061526	44101	5865	0.10832	0.13299
AMEXG_0030076707	64806	8611	0.0958553	0.132874
AMEXG_0030053447	184151	24448	0.103812	0.132761
AMEXG_0030118009	54124	7184	0.0911426	0.132732
AMEXG_0030034020	95659	12692	0.100074	0.13268
AMEXG_0030037800	52844	7001	0.100011	0.132484
AMEXG_0030042862	48054	6355	0.102177	0.132247
AMEXG_0030074773	93953	12421	0.103339	0.132204
AMEXG_0030003985	795367	105108	0.103486	0.13215
AMEXG_0030066927	74216	9780	0.0965291	0.131778
AMEXG_0030035773	41784	5505	0.110784	0.131749
AMEXG_0030088273	54868	7228	0.0986732	0.131734
AMEXG_0030076205	75836	9979	0.0979746	0.131587
AMEXG_0030053272	31700	4170	0.0945426	0.131546
AMEXG_0030103670	31144	4092	0.111289	0.13139
AMEXG_0030098169	32224	4233	0.10247	0.131362
AMEXG_0030101563	32551	4275	0.0853737	0.131332
AMEXG_0030114180	64049	8363	0.11193	0.130572
AMEXG_0030037501	22544	2940	0.101002	0.130412
AMEXG_0030031008	81382	10611	0.101779	0.130385
AMEXG_0030072673	15497	2013	0.113635	0.129896
AMEXG_0030026812	24792	3212	0.0909568	0.129558
AMEXG_0030036231	72301	9363	0.0964302	0.1295
AMEXG_0030004089	882641	114269	0.100899	0.129463
AMEXG_0030087072	24139	3122	0.0947844	0.129334
AMEXG_0030092801	48614	6283	0.0943144	0.129243
AMEXG_0030103395	25836	3332	0.101254	0.128967
AMEXG_0030013812	91088	11693	0.0944032	0.12837
AMEXG_0030015596	25980	3335	0.0866436	0.128368
AMEXG_0030065376	72169	9264	0.0827364	0.128365
AMEXG_0030046590	28959	3716	0.0957215	0.128319
AMEXG_0030025896	69595	8920	0.105539	0.12817
AMEXG_0030009325	1087838	139353	0.0991563	0.128101
AMEXG_0030074062	34922	4459	0.0935513	0.127685
AMEXG_0030010392	474544	60573	0.0946129	0.127645
AMEXG_0030003269	1510271	192366	0.0977301	0.127372
AMEXG_0030038421	25392	3234	0.104954	0.127363
AMEXG_0030057210	37919	4821	0.103985	0.127139
AMEXG_0030112124	23120	2939	0.0769031	0.127119
AMEXG_0030109183	37931	4821	0.0973874	0.127099
AMEXG_0030001209	11091454	1408511	0.0994907	0.126991
AMEXG_0030042325	20037	2543	0.100414	0.126915
AMEXG_0030063354	25842	3274	0.106377	0.126693
AMEXG_0030017836	17525	2219	0.0991156	0.126619
AMEXG_0030119156	50128	6347	0.0920444	0.126616
AMEXG_0030101727	65728	8320	0.098436	0.126582
AMEXG_0030011858	357013	45166	0.108783	0.126511
AMEXG_0030083263	34496	4362	0.0862709	0.126449
AMEXG_0030050290	41111	5197	0.112671	0.126414
AMEXG_0030021552	45999	5812	0.101263	0.126351
AMEXG_0030095795	25801	3257	0.0897252	0.126235
AMEXG_0030012107	180026	22679	0.0954251	0.125976	Mex_NM_014765_Contig_1
AMEXG_0030012385	121896	15340	0.0973781	0.125845
AMEXG_0030046795	30215	3789	0.0849578	0.125401
AMEXG_0030007811	276414	34661	0.094022	0.125395
AMEXG_0030035517	25363	3158	0.0899342	0.124512
AMEXG_0030026615	35703	4442	0.0988152	0.124415
AMEXG_0030051971	96455	11995	0.102545	0.124359
AMEXG_0030038261	25185	3124	0.0928727	0.124042
AMEXG_0030012089	93884	11637	0.0992821	0.123951
AMEXG_0030073622	10948	1356	0.0953599	0.123858
AMEXG_0030103237	45247	5599	0.100692	0.123743
AMEXG_0030013801	116014	14355	0.0971865	0.123735
AMEXG_0030118852	33972	4199	0.0912811	0.123602
AMEXG_0030005043	1113374	137427	0.0963477	0.123433
AMEXG_0030003912	5229887	644376	0.0974164	0.12321
AMEXG_0030070517	57762	7111	0.0995291	0.123109
AMEXG_0030061776	52376	6444	0.0939743	0.123033
AMEXG_0030001129	11985482	1473790	0.0953227	0.122965	contig77974,contig87736
AMEXG_0030006026	1731686	212877	0.0935002	0.12293
AMEXG_0030005221	1426118	175213	0.0966512	0.12286
AMEXG_0030049534	49601	6079	0.0934659	0.122558
AMEXG_0030049984	53836	6598	0.0936177	0.122557
AMEXG_0030009283	1563522	191530	0.0935817	0.122499
AMEXG_0030014863	124261	15187	0.0939313	0.122219
AMEXG_0030115683	297516	36280	0.0963612	0.121943
AMEXG_0030038271	88823	10824	0.0905846	0.12186
AMEXG_0030027063	55261	6726	0.0968133	0.121713
AMEXG_0030072893	48813	5939	0.100486	0.121668
AMEXG_0030012325	190027	23113	0.0942971	0.12163
AMEXG_0030058490	24394	2967	0.091211	0.121628
AMEXG_0030086767	21973	2672	0.0538388	0.121604
AMEXG_0030103310	116425	14142	0.0908396	0.121469
AMEXG_0030087880	82891	10068	0.0918314	0.121461
AMEXG_0030120338	276676	33586	0.0925884	0.121391
AMEXG_0030008474	435451	52827	0.0948258	0.121316
AMEXG_0030120703	19307	2342	0.0968561	0.121303
AMEXG_0030004058	2945168	356656	0.0930249	0.121099	contig83519
AMEXG_0030002998	2445608	295949	0.0929589	0.121012	contig81594
AMEXG_0030112708	44561	5391	0.0748637	0.12098
AMEXG_0030003697	5272141	635575	0.093271	0.120553	Tig_NM_003879_Contig_1
AMEXG_0030086025	114135	13757	0.0892802	0.120533
AMEXG_0030122143	32482	3914	0.0822609	0.120498
AMEXG_0030032995	40302	4842	0.100764	0.120143
AMEXG_0030052964	58922	7071	0.084247	0.120006
AMEXG_0030005843	2291873	274862	0.0935946	0.119929
AMEXG_0030019981	15054	1797	0.0871529	0.11937
AMEXG_0030012494	725308	86479	0.0931852	0.119231
AMEXG_0030109374	40069	4777	0.0852779	0.119219
AMEXG_0030070061	34347	4086	0.0956998	0.118962
AMEXG_0030029135	21653	2575	0.0984159	0.118921
AMEXG_0030074932	115136	13686	0.0899719	0.118868
AMEXG_0030075397	68855	8182	0.0945029	0.118829
AMEXG_0030034370	54078	6426	0.0970635	0.118828
AMEXG_0030094545	49539	5880	0.0933406	0.118694
AMEXG_0030014781	75812	8987	0.090975	0.118543
AMEXG_0030099088	45087	5330	0.0678023	0.118216
AMEXG_0030100069	25999	3070	0.0932344	0.118081
AMEXG_0030011579	46629	5505	0.087778	0.11806
AMEXG_0030017973	26926	3174	0.0906187	0.117879
AMEXG_0030001443	5236164	615861	0.0916803	0.117617
AMEXG_0030071428	65110	7626	0.0938719	0.117125
AMEXG_0030113327	37733	4419	0.0785254	0.117112
AMEXG_0030109971	54954	6435	0.0896022	0.117098
AMEXG_0030011624	332586	38943	0.0914621	0.117092
AMEXG_0030119578	84948	9934	0.101627	0.116942
AMEXG_0030058269	74758	8741	0.0979159	0.116924
AMEXG_0030057164	127148	14856	0.0861044	0.11684
AMEXG_0030051188	19219	2244	0.0953223	0.116759
AMEXG_0030011733	120419	14055	0.0923359	0.116717
AMEXG_0030097985	73316	8548	0.0911261	0.116591
AMEXG_0030016633	16340	1904	0.0744798	0.116524
AMEXG_0030014949	118090	13758	0.090702	0.116504
AMEXG_0030011557	533094	62035	0.0875249	0.116368
AMEXG_0030048011	49128	5714	0.0952003	0.116308
AMEXG_0030037065	112377	13052	0.0870018	0.116145
AMEXG_0030013277	138264	16045	0.0930032	0.116046
AMEXG_0030032116	507542	58896	0.0894448	0.116042
AMEXG_0030095743	86148	9977	0.0909133	0.115812
AMEXG_0030039022	36629	4242	0.0758962	0.11581
AMEXG_0030040146	19596	2268	0.0964993	0.115738
AMEXG_0030106941	210750	24383	0.0904104	0.115696
AMEXG_0030048422	20668	2391	0.0946391	0.115686
AMEXG_0030066645	53685	6197	0.0868585	0.115433
AMEXG_0030045552	45385	5237	0.0891704	0.115391
AMEXG_0030105812	26579	3063	0.0880018	0.115241
AMEXG_0030081094	39798	4586	0.0682949	0.115232
AMEXG_0030097869	40476	4664	0.0885957	0.115229
AMEXG_0030011526	229608	26407	0.0851103	0.115009
AMEXG_0030000160	2348219	269972	0.0878921	0.114969
AMEXG_0030027759	38934	4476	0.0724816	0.114964
AMEXG_0030097894	32299	3706	0.0876498	0.11474
AMEXG_0030077026	20486	2349	0.0914283	0.114664
AMEXG_0030017639	42486	4865	0.0823095	0.114508
AMEXG_0030018908	43684	5002	0.0680341	0.114504
AMEXG_0030008176	208424	23859	0.0881137	0.114473
AMEXG_0030092014	37146	4252	0.0915846	0.114467
AMEXG_0030012666	121628	13912	0.0889104	0.114382
AMEXG_0030061576	44938	5139	0.0939739	0.114358
AMEXG_0030002634	1208318	137994	0.0908809	0.114203
AMEXG_0030046572	63327	7226	0.097036	0.114106
AMEXG_0030001338	2812029	320651	0.0874408	0.114028
AMEXG_0030058404	49082	5594	0.0992013	0.113973
AMEXG_0030042195	28238	3218	0.100928	0.11396
AMEXG_0030091449	83945	9547	0.0928227	0.113729
AMEXG_0030000408	4246810	481994	0.0882764	0.113496	contig100302
AMEXG_0030061578	30078	3413	0.0911297	0.113472
AMEXG_0030022533	35756	4047	0.0887963	0.113184
AMEXG_0030083708	92283	10440	0.0801773	0.11313
AMEXG_0030043444	27302	3088	0.0646107	0.113105
AMEXG_0030011607	189519	21420	0.0942966	0.113023
AMEXG_0030073487	20764	2345	0.0612599	0.112936
AMEXG_0030060986	49092	5541	0.088324	0.11287
AMEXG_0030100794	32233	3634	0.077188	0.112742
AMEXG_0030035737	24092	2713	0.071559	0.11261
AMEXG_0030009161	966084	108722	0.0880079	0.112539
AMEXG_0030020572	19935	2239	0.0897918	0.112315
AMEXG_0030013711	103367	11599	0.0897385	0.112212
AMEXG_0030022407	80276	9001	0.0847078	0.112126
AMEXG_0030082581	61764	6924	0.0889029	0.112104
AMEXG_0030044709	57505	6431	0.0812103	0.111834
AMEXG_0030001070	1812239	202598	0.0878753	0.111794
AMEXG_0030013112	86906	9711	0.0878075	0.111741
AMEXG_0030069502	64539	7210	0.0901935	0.111715
AMEXG_0030035600	45266	5055	0.0823134	0.111673
AMEXG_0030001468	4804808	535297	0.0862584	0.111409	Tig_NM_001680_Contig_1
AMEXG_0030055085	75679	8431	0.0873558	0.111405
AMEXG_0030088836	23888	2658	0.0842264	0.111269
AMEXG_0030122732	26870	2988	0.0858206	0.111202
AMEXG_0030095583	37387	4151	0.0900045	0.111028
AMEXG_0030004822	4225669	468797	0.0849257	0.11094	contig102797
AMEXG_0030054302	107630	11911	0.0874106	0.110666
AMEXG_0030047442	35183	3887	0.0937385	0.110479
AMEXG_0030065694	30718	3387	0.0822645	0.110261
AMEXG_0030023943	27652	3037	0.0979676	0.109829
AMEXG_0030034929	39090	4293	0.0749041	0.109823
AMEXG_0030075762	33354	3662	0.0688673	0.109792
AMEXG_0030063987	35757	3922	0.0928769	0.109685
AMEXG_0030097075	33708	3695	0.085054	0.109618
AMEXG_0030067672	72876	7983	0.0851035	0.109542
AMEXG_0030005104	1851032	202704	0.0832795	0.109509
AMEXG_0030119506	54475	5960	0.0868839	0.109408
AMEXG_0030049434	66906	7316	0.0818462	0.109347
AMEXG_0030001501	1615993	176216	0.0855523	0.109045
AMEXG_0030001980	4362476	475689	0.0858921	0.109041
AMEXG_0030023333	40119	4372	0.0599716	0.108976
AMEXG_0030008327	641401	69860	0.0784517	0.108918
AMEXG_0030028335	23340	2541	0.0872322	0.108869
AMEXG_0030064042	63742	6935	0.0845439	0.108798
AMEXG_0030009824	357443	38792	0.0810059	0.108526
AMEXG_0030015852	17341	1880	0.0815985	0.108414
AMEXG_0030046664	39434	4274	0.0805396	0.108384
AMEXG_0030019699	47596	5156	0.0843768	0.108328
AMEXG_0030094945	37072	4014	0.0880719	0.108276
AMEXG_0030053733	62545	6766	0.0808538	0.108178
AMEXG_0030081291	37023	4003	0.0776814	0.108122
AMEXG_0030117379	54281	5866	0.0882445	0.108067
AMEXG_0030010941	106659	11524	0.0972632	0.108045
AMEXG_0030008555	3132147	338376	0.084399	0.108033
AMEXG_0030025400	98692	10661	0.0769465	0.108023
AMEXG_0030117366	41299	4461	0.0828834	0.108017
AMEXG_0030080160	66252	7152	0.0842088	0.107951
AMEXG_0030058742	52479	5664	0.0889499	0.107929
AMEXG_0030087693	67024	7233	0.0738989	0.107917
AMEXG_0030094308	59396	6406	0.0841302	0.107852
AMEXG_0030016596	26436	2850	0.0913905	0.107808
AMEXG_0030073252	27665	2978	0.079559	0.107645
AMEXG_0030019906	49781	5358	0.0859163	0.107631
AMEXG_0030000325	9745336	1047583	0.0819437	0.107496
AMEXG_0030091555	39063	4199	0.0825333	0.107493
AMEXG_0030010009	1040485	111831	0.0803712	0.10748
AMEXG_0030119579	53339	5732	0.0836349	0.107464
AMEXG_0030005096	2295306	246348	0.0833296	0.107327
AMEXG_0030047824	36673	3936	0.0846399	0.107327
AMEXG_0030073105	61459	6596	0.090776	0.107324
AMEXG_0030000864	3106223	333222	0.0824223	0.107276
AMEXG_0030110254	25295	2713	0.0727021	0.107254
AMEXG_0030036913	48127	5158	0.0928169	0.107175
AMEXG_0030034378	77010	8249	0.0852097	0.107116
AMEXG_0030118252	97830	10467	0.082858	0.106992
AMEXG_0030000215	3606044	385412	0.0823956	0.106879	contig93589
AMEXG_0030078134	118563	12652	0.0888641	0.106711
AMEXG_0030049765	62252	6641	0.0788408	0.106679
AMEXG_0030040005	36372	3879	0.0721434	0.106648
AMEXG_0030042134	104117	11101	0.0911667	0.10662
AMEXG_0030081692	58294	6215	0.0778125	0.106615
AMEXG_0030097693	69873	7444	0.082421	0.106536
AMEXG_0030068874	54707	5824	0.0787285	0.106458
AMEXG_0030121301	36706	3903	0.0699886	0.106331
AMEXG_0030011395	436109	46234	0.0839263	0.106015
AMEXG_0030012884	823725	87324	0.0822908	0.106011
AMEXG_0030113197	15709	1665	0.0775352	0.10599
AMEXG_0030013822	214124	22677	0.0774037	0.105906
AMEXG_0030012612	131935	13966	0.0784401	0.105855
AMEXG_0030010163	1149461	121658	0.0821107	0.105839
AMEXG_0030061435	99852	10554	0.084465	0.105696
AMEXG_0030082427	117727	12440	0.0794295	0.105668
AMEXG_0030009288	404270	42709	0.0827665	0.105645
AMEXG_0030036805	11906	1256	0.0663531	0.105493
AMEXG_0030030726	42823	4515	0.0721575	0.105434
AMEXG_0030062704	23555	2481	0.0736574	0.105328
AMEXG_0030062235	62125	6528	0.0733199	0.105078
AMEXG_0030035888	45574	4788	0.0760521	0.10506
AMEXG_0030047721	75838	7965	0.0842717	0.105027
AMEXG_0030064244	25264	2653	0.0744933	0.105011
AMEXG_0030108179	38073	3997	0.0897224	0.104983
AMEXG_0030033415	22673	2380	0.0815066	0.104971
AMEXG_0030105420	24790	2601	0.0780557	0.104921
AMEXG_0030091205	45817	4807	0.0721784	0.104917
AMEXG_0030002636	5841638	612831	0.0798083	0.104907
AMEXG_0030050234	30632	3212	0.0751175	0.104858
AMEXG_0030111106	40373	4233	0.0735888	0.104847
AMEXG_0030031942	41941	4394	0.0669274	0.104766
AMEXG_0030010634	133798	14003	0.0780729	0.104658
AMEXG_0030033717	24587	2573	0.0858584	0.104649
AMEXG_0030121763	49326	5156	0.0934598	0.104529
AMEXG_0030070146	28771	3005	0.0862327	0.104445
AMEXG_0030084138	55790	5818	0.0778634	0.104284
AMEXG_0030119439	79587	8293	0.0805785	0.1042
AMEXG_0030012534	159550	16621	0.0826637	0.104174
AMEXG_0030058506	69412	7225	0.0771913	0.104089
AMEXG_0030123208	72457	7520	0.0761003	0.103786
AMEXG_0030099044	37421	3883	0.0866893	0.103765
AMEXG_0030060415	42117	4369	0.0753852	0.103735
AMEXG_0030091734	22266	2306	0.0646277	0.103566
AMEXG_0030003763	4258133	440981	0.0804453	0.103562
AMEXG_0030086847	41266	4272	0.0755828	0.103523
AMEXG_0030103116	28789	2980	0.0785717	0.103512
AMEXG_0030095540	42047	4352	0.0899232	0.103503
AMEXG_0030068811	62821	6499	0.0836026	0.103453
AMEXG_0030007530	283744	29300	0.0822643	0.103262
AMEXG_0030020297	63812	6589	0.0753933	0.103256
AMEXG_0030005712	3502920	361657	0.0783726	0.103244
AMEXG_0030012882	120166	12402	0.0888105	0.103207
AMEXG_0030115189	38912	4014	0.0713919	0.103156
AMEXG_0030095103	40058	4130	0.0766638	0.103101
AMEXG_0030026516	64305	6628	0.0798538	0.103071
AMEXG_0030122781	67124	6914	0.0826679	0.103003
AMEXG_0030094039	32159	3311	0.0844865	0.102957
AMEXG_0030098291	76619	7888	0.0725016	0.102951
AMEXG_0030075609	19908	2048	0.0871007	0.102873
AMEXG_0030121517	26959	2773	0.0715531	0.10286
AMEXG_0030010501	274373	28220	0.0819104	0.102853
AMEXG_0030088004	39168	4021	0.0881587	0.10266
AMEXG_0030002879	3448166	353807	0.0792204	0.102607	contig26280
AMEXG_0030029712	70142	7195	0.0788828	0.102578
AMEXG_0030017025	28712	2945	0.0700752	0.10257
AMEXG_0030029997	32698	3352	0.0895468	0.102514
AMEXG_0030044495	49519	5075	0.0823522	0.102486
AMEXG_0030046725	17680	1809	0.0769796	0.102319
AMEXG_0030079269	32290	3303	0.0761226	0.102292
AMEXG_0030028576	47927	4901	0.0781188	0.10226
AMEXG_0030063630	33404	3415	0.0896899	0.102233
AMEXG_0030038884	41935	4286	0.0678192	0.102206
AMEXG_0030097775	31039	3169	0.0605045	0.102097
AMEXG_0030018530	26419	2696	0.074454	0.102048
AMEXG_0030100904	47733	4863	0.0771165	0.101879
AMEXG_0030041558	28171	2866	0.0910511	0.101736
AMEXG_0030115888	27106	2757	0.0636759	0.101712
AMEXG_0030052196	84313	8575	0.0769514	0.101704
AMEXG_0030036853	36718	3734	0.0806689	0.101694
AMEXG_0030007632	2404920	244487	0.0786696	0.101661
AMEXG_0030044350	141828	14414	0.0799631	0.10163
AMEXG_0030031902	48777	4953	0.0851016	0.101544
AMEXG_0030010916	107332	10884	0.0766593	0.101405
AMEXG_0030040809	27482	2785	0.0685176	0.101339
AMEXG_0030004827	2415505	244726	0.0780992	0.101315
AMEXG_0030003441	1735896	175847	0.0807456	0.1013
AMEXG_0030058994	58289	5899	0.0796548	0.101203
AMEXG_0030001317	13464910	1362046	0.0776276	0.101155
AMEXG_0030051232	17421	1762	0.0556225	0.101142
AMEXG_0030014586	133518	13501	0.0777498	0.101117
AMEXG_0030018952	29067	2939	0.0842536	0.101111
AMEXG_0030064181	37680	3807	0.0627389	0.101035
AMEXG_0030055036	63869	6451	0.068985	0.101004
AMEXG_0030075295	68202	6884	0.0693968	0.100935
AMEXG_0030069778	72084	7273	0.0870651	0.100896
AMEXG_0030111395	66415	6699	0.0672438	0.100866
AMEXG_0030110461	29136	2938	0.0795579	0.100837
AMEXG_0030120278	56678	5715	0.0738205	0.100833
AMEXG_0030082617	25768	2598	0.0710959	0.100823
AMEXG_0030055480	51717	5214	0.0747917	0.100818
AMEXG_0030090791	36948	3723	0.0858504	0.100763
AMEXG_0030003520	2127554	214179	0.0779322	0.100669
AMEXG_0030055137	71446	7191	0.0812222	0.100649
AMEXG_0030045091	136934	13780	0.0739845	0.100632
AMEXG_0030043626	58236	5860	0.0838828	0.100625
AMEXG_0030115257	28120	2829	0.0735064	0.100605
AMEXG_0030066353	28050	2821	0.0816043	0.10057
AMEXG_0030013208	228591	22987	0.0766697	0.10056
AMEXG_0030000449	1506098	151346	0.0785706	0.100489
AMEXG_0030001584	9835622	988069	0.0766504	0.100458	contig00630
AMEXG_0030010020	2174963	218185	0.0794639	0.100317
AMEXG_0030024932	20715	2077	0.0659908	0.100266
AMEXG_0030078150	63245	6341	0.0651277	0.100261
AMEXG_0030070706	58115	5826	0.0865869	0.10025
AMEXG_0030098747	32850	3292	0.0763775	0.100213
AMEXG_0030053777	54311	5431	0.0738709	0.0999982
AMEXG_0030086695	41991	4197	0.0713724	0.09995
AMEXG_0030014180	93210	9316	0.0745843	0.0999464
AMEXG_0030102322	86020	8595	0.0815857	0.0999186
AMEXG_0030047699	124830	12471	0.0721702	0.0999039
AMEXG_0030001931	4725982	471290	0.0762779	0.0997232	FUMMWP201CWII4
AMEXG_0030101645	43927	4379	0.08052	0.0996881
AMEXG_0030005501	3493179	348190	0.0780361	0.0996771
AMEXG_0030006645	1116422	111219	0.0755557	0.0996209
AMEXG_0030011589	116129	11556	0.0745206	0.09951
AMEXG_0030092542	21414	2130	0.0528626	0.0994676
AMEXG_0030072877	48670	4837	0.0750154	0.0993836
AMEXG_0030011039	406446	40390	0.0763644	0.0993736
AMEXG_0030118272	38721	3847	0.0743266	0.0993518
AMEXG_0030112123	57233	5685	0.0791676	0.0993308
AMEXG_0030041977	41368	4108	0.077427	0.0993038
AMEXG_0030001796	8423356	836393	0.075516	0.0992945
AMEXG_0030102175	32052	3182	0.0773431	0.0992762
AMEXG_0030000143	6734547	668402	0.0763117	0.0992497	contig20003
AMEXG_0030001241	2004251	198859	0.0789627	0.0992186
AMEXG_0030066578	44389	4403	0.0837595	0.0991912
AMEXG_0030112777	73809	7319	0.0745302	0.0991613
AMEXG_0030009151	1856554	184086	0.0778475	0.0991547	contig82230
AMEXG_0030076520	28952	2869	0.0492539	0.0990951
AMEXG_0030094700	51256	5075	0.0716989	0.0990128
AMEXG_0030035101	45221	4477	0.0748325	0.0990027
AMEXG_0030064587	44194	4370	0.0683124	0.0988822
AMEXG_0030007401	1027525	101552	0.0726347	0.0988317
AMEXG_0030096180	32084	3168	0.0819723	0.0987408
AMEXG_0030048910	51709	5100	0.0773946	0.0986289
AMEXG_0030004066	2326110	229332	0.0756297	0.0985904
AMEXG_0030036449	39632	3906	0.0741572	0.0985567
AMEXG_0030100873	40988	4039	0.0877818	0.098541
AMEXG_0030007768	946537	93238	0.0755776	0.0985043
AMEXG_0030023075	58518	5763	0.0730374	0.0984825
AMEXG_0030014539	154013	15110	0.0797011	0.0981086
AMEXG_0030019940	47144	4624	0.0698286	0.0980825
AMEXG_0030108109	38868	3808	0.0695431	0.0979726
AMEXG_0030033623	102552	10040	0.0764393	0.0979016
AMEXG_0030001937	3964253	387943	0.075283	0.0978603
AMEXG_0030040100	53567	5240	0.0793212	0.0978214
AMEXG_0030061729	57269	5588	0.0753811	0.0975746
AMEXG_0030088722	82087	8006	0.0856408	0.0975307
AMEXG_0030000090	4014620	390941	0.0764025	0.0973793	contig78035
AMEXG_0030099965	65886	6414	0.0728531	0.09735
AMEXG_0030115480	4620	448	0.0792208	0.0969697
AMEXG_0030018414	88708	8596	0.0839496	0.0969022
AMEXG_0030009834	361534	35013	0.0715894	0.0968457
AMEXG_0030025419	54732	5300	0.0754221	0.0968355
AMEXG_0030085455	91841	8886	0.0690432	0.0967542
AMEXG_0030058876	75977	7349	0.0783132	0.0967266
AMEXG_0030047629	74980	7245	0.0706055	0.0966258
AMEXG_0030003916	2448612	236564	0.0747191	0.0966115
AMEXG_0030117773	96290	9301	0.0685429	0.0965936
AMEXG_0030075703	62760	6058	0.076673	0.0965265
AMEXG_0030065674	131215	12662	0.0678429	0.0964981
AMEXG_0030040983	10855	1046	0.0860433	0.0963611
AMEXG_0030090035	34303	3302	0.0637262	0.0962598
AMEXG_0030059543	77450	7452	0.0749645	0.0962169
AMEXG_0030029384	21568	2075	0.0590226	0.0962073
AMEXG_0030117644	55194	5310	0.0679784	0.0962061
AMEXG_0030005914	3920840	376937	0.0764877	0.0961368
AMEXG_0030003797	1609050	154618	0.0758845	0.0960927	contig02372
AMEXG_0030007315	513030	49282	0.0754595	0.0960607
AMEXG_0030121175	52530	5045	0.0675424	0.0960404
AMEXG_0030023590	67974	6527	0.0819284	0.096022
AMEXG_0030069627	95361	9153	0.0780298	0.0959826
AMEXG_0030012627	126815	12168	0.0700312	0.0959508
AMEXG_0030038595	103559	9922	0.0729922	0.0958101
AMEXG_0030032861	59846	5729	0.064666	0.095729
AMEXG_0030107263	62120	5944	0.0627334	0.0956858
AMEXG_0030112254	52140	4988	0.0747027	0.0956655
AMEXG_0030006527	810904	77543	0.073825	0.0956254
AMEXG_0030042797	20816	1990	0.0749904	0.0955995
AMEXG_0030006441	1156955	110537	0.0731221	0.0955413
AMEXG_0030018832	64295	6138	0.0769267	0.0954662
AMEXG_0030056901	41188	3932	0.0769642	0.0954647
AMEXG_0030042430	34301	3274	0.067549	0.0954491
AMEXG_0030042064	60486	5770	0.0719175	0.095394
AMEXG_0030043255	37040	3530	0.0798056	0.0953024
AMEXG_0030114441	49448	4711	0.0711657	0.0952718
AMEXG_0030067028	41573	3959	0.0683376	0.0952301
AMEXG_0030117846	32259	3072	0.0781487	0.0952292
AMEXG_0030019439	26465	2520	0.0702815	0.0952201
AMEXG_0030066611	57609	5481	0.0720547	0.0951414
AMEXG_0030047595	27419	2606	0.0738904	0.0950436
AMEXG_0030035280	26959	2562	0.0791943	0.0950332
AMEXG_0030044691	50194	4770	0.0673188	0.0950313
AMEXG_0030103811	27870	2648	0.0709006	0.0950126
AMEXG_0030113489	60001	5696	0.0704488	0.0949318
AMEXG_0030054054	143699	13640	0.0729163	0.0949206
AMEXG_0030051003	125920	11939	0.0760721	0.0948142
AMEXG_0030085714	74683	7080	0.0715826	0.0948007
AMEXG_0030119935	25457	2413	0.0634796	0.0947873
AMEXG_0030072009	28461	2697	0.0742771	0.0947613
AMEXG_0030015072	124921	11833	0.0771928	0.0947239
AMEXG_0030033736	41405	3922	0.0678179	0.0947229
AMEXG_0030008124	276149	26105	0.0806087	0.0945323
AMEXG_0030026517	63190	5967	0.0750119	0.0944295
AMEXG_0030065487	46121	4354	0.077817	0.0944038
AMEXG_0030081345	26472	2498	0.0541704	0.0943639
AMEXG_0030091040	51119	4820	0.08177	0.0942898
AMEXG_0030072823	37824	3566	0.0811918	0.0942788
AMEXG_0030009149	1442752	136019	0.0739074	0.0942775
AMEXG_0030075434	69336	6536	0.0835208	0.0942656
AMEXG_0030123295	46067	4342	0.0654916	0.094254
AMEXG_0030043529	60498	5701	0.0726636	0.0942345
AMEXG_0030007736	343788	32359	0.0710816	0.0941249
AMEXG_0030043983	71393	6718	0.0789713	0.0940989
AMEXG_0030103859	39542	3718	0.063755	0.0940266
AMEXG_0030106500	114815	10792	0.0728738	0.0939947
AMEXG_0030094850	35632	3349	0.0628929	0.0939886
AMEXG_0030084419	45498	4272	0.0720471	0.0938942
AMEXG_0030045936	32819	3079	0.0615497	0.0938176
AMEXG_0030075427	26199	2457	0.0727509	0.0937822
AMEXG_0030018546	26982	2528	0.0680824	0.0936921
AMEXG_0030060060	49600	4647	0.0730847	0.0936895
AMEXG_0030104530	32781	3068	0.0582655	0.0935908
AMEXG_0030068456	51849	4851	0.0727883	0.0935601
AMEXG_0030010742	196628	18366	0.078351	0.0934048
AMEXG_0030116825	85651	7995	0.0687207	0.0933439
AMEXG_0030013004	414575	38681	0.0712489	0.0933028
AMEXG_0030057950	50689	4725	0.076703	0.0932155
AMEXG_0030093393	28402	2646	0.0650658	0.0931625
AMEXG_0030006391	894887	83365	0.0731109	0.093157
AMEXG_0030026271	35346	3289	0.0628925	0.0930515
AMEXG_0030123163	82601	7672	0.0694423	0.0928802
AMEXG_0030097862	125015	11603	0.0681838	0.0928129
AMEXG_0030107090	28781	2671	0.0556965	0.0928043
AMEXG_0030032951	31602	2929	0.0683817	0.092684
AMEXG_0030100818	31777	2943	0.0766907	0.0926142
AMEXG_0030123749	79978	7407	0.0688314	0.092613
AMEXG_0030000565	2436538	225538	0.0711214	0.0925649
AMEXG_0030005606	732440	67758	0.0705614	0.09251
AMEXG_0030000752	9937436	919079	0.07182	0.0924865
AMEXG_0030120429	50168	4634	0.0700845	0.0923696
AMEXG_0030036047	61696	5697	0.068173	0.0923399
AMEXG_0030030600	65702	6064	0.0749597	0.0922955
AMEXG_0030073538	79705	7353	0.0613136	0.0922527
AMEXG_0030014572	361713	33368	0.0717724	0.0922499
AMEXG_0030091973	53552	4937	0.0625747	0.0921908
AMEXG_0030058363	49692	4580	0.0686831	0.0921678
AMEXG_0030109693	16397	1511	0.0394584	0.092151
AMEXG_0030007220	840595	77455	0.0701313	0.0921431
AMEXG_0030096272	30373	2798	0.0569585	0.0921213
AMEXG_0030086599	68045	6268	0.062973	0.0921155
AMEXG_0030024014	66940	6159	0.0599492	0.0920078
AMEXG_0030042096	45274	4163	0.0614702	0.0919512
AMEXG_0030025848	41374	3800	0.0628656	0.0918451
AMEXG_0030028060	58102	5332	0.0613576	0.0917696
AMEXG_0030010862	143549	13173	0.0712788	0.0917666
AMEXG_0030036429	54436	4995	0.0661327	0.0917591
AMEXG_0030001768	6250040	573188	0.071317	0.0917095
AMEXG_0030051714	80019	7335	0.0758695	0.0916657
AMEXG_0030113191	40020	3668	0.0596452	0.0916542
AMEXG_0030001591	7302631	669176	0.0702192	0.0916349	Tig_NM_018471_Contig_1, contig01241
AMEXG_0030097030	83280	7627	0.07189	0.0915826
AMEXG_0030015389	50798	4651	0.0681129	0.0915587
AMEXG_0030118019	54874	5017	0.0731858	0.0914276
AMEXG_0030121115	32335	2956	0.0538735	0.091418
AMEXG_0030022266	87135	7964	0.0707638	0.0913984
AMEXG_0030028173	11174	1021	0.0621085	0.0913728
AMEXG_0030042956	38397	3505	0.078079	0.0912832
AMEXG_0030118822	60281	5501	0.0737214	0.0912559
AMEXG_0030084913	78374	7150	0.0694746	0.0912292
AMEXG_0030042291	44499	4057	0.0793501	0.0911706
AMEXG_0030118985	36027	3284	0.063952	0.0911539
AMEXG_0030027261	33946	3092	0.0501974	0.0910858
AMEXG_0030119767	61994	5645	0.0707488	0.0910572
AMEXG_0030003567	2263062	205959	0.0717192	0.091009
AMEXG_0030086056	22388	2036	0.0709755	0.0909416
AMEXG_0030000335	6478137	588496	0.0701527	0.0908434
AMEXG_0030056162	115965	10533	0.0738757	0.0908291
AMEXG_0030026862	66784	6065	0.0741794	0.0908152
AMEXG_0030076385	41660	3782	0.0648104	0.0907825
AMEXG_0030009698	1610430	146179	0.0717802	0.0907702
AMEXG_0030125317	26784	2431	0.0700045	0.0907631
AMEXG_0030002919	1395357	126642	0.0714512	0.0907596
AMEXG_0030011770	839649	76082	0.0686942	0.0906117
AMEXG_0030098375	45018	4079	0.0686614	0.0906082
AMEXG_0030106878	15200	1377	0.0582895	0.0905921
AMEXG_0030049830	82416	7462	0.066771	0.0905407
AMEXG_0030095188	56021	5072	0.0616019	0.0905375
AMEXG_0030026431	47538	4300	0.0654845	0.090454
AMEXG_0030065566	41064	3706	0.071279	0.0902494
AMEXG_0030125223	37737	3404	0.0480165	0.0902032
AMEXG_0030102318	56310	5078	0.0758125	0.0901794
AMEXG_0030015010	133438	12031	0.0696653	0.0901617
AMEXG_0030097154	67973	6122	0.0669236	0.0900652
AMEXG_0030062437	27968	2517	0.0621425	0.0899957
AMEXG_0030009555	979113	88092	0.069949	0.0899712
AMEXG_0030084025	49024	4410	0.0601746	0.0899559
AMEXG_0030000567	1882407	169167	0.0714091	0.0898674
AMEXG_0030069098	36570	3284	0.0683347	0.0898004
AMEXG_0030020287	94873	8516	0.0611449	0.0897621
AMEXG_0030033144	69292	6211	0.0606419	0.0896352
AMEXG_0030025689	46594	4176	0.0751384	0.0896253
AMEXG_0030022451	80455	7207	0.0593127	0.089578
AMEXG_0030046239	47804	4282	0.0617103	0.0895741
AMEXG_0030039375	46500	4165	0.0602366	0.0895699
AMEXG_0030100884	23870	2138	0.0582321	0.0895685
AMEXG_0030018949	30988	2774	0.0664451	0.0895185
AMEXG_0030026575	22340	1998	0.0540286	0.089436
AMEXG_0030119829	29454	2634	0.0603993	0.0894276
AMEXG_0030025001	40761	3645	0.0710483	0.0894237
AMEXG_0030054262	59269	5300	0.0698679	0.0894228
AMEXG_0030029446	46728	4177	0.0717557	0.0893897
AMEXG_0030066814	25986	2322	0.0830062	0.0893558
AMEXG_0030027740	69811	6236	0.0713928	0.0893269
AMEXG_0030003260	1715656	153050	0.0708901	0.0892079
AMEXG_0030001629	2456051	219020	0.0685613	0.0891757
AMEXG_0030068986	55972	4991	0.0615308	0.0891696
AMEXG_0030036278	103118	9194	0.0689695	0.08916
AMEXG_0030074109	43394	3865	0.0711619	0.0890676
AMEXG_0030052649	52841	4705	0.0740713	0.0890407
AMEXG_0030054650	31416	2797	0.0454227	0.0890311
AMEXG_0030031412	37851	3366	0.0666825	0.0889276
AMEXG_0030114278	39198	3485	0.0706924	0.0889076
AMEXG_0030118414	18443	1639	0.064252	0.0888684
AMEXG_0030053371	38607	3429	0.0593934	0.0888181
AMEXG_0030113728	85292	7573	0.0632181	0.0887891
AMEXG_0030094153	120178	10669	0.0749056	0.0887766
AMEXG_0030049894	36119	3204	0.0794872	0.0887068
AMEXG_0030020373	39855	3535	0.068423	0.0886965
AMEXG_0030005415	3149382	279303	0.067216	0.088685
AMEXG_0030105030	26355	2337	0.0648454	0.0886739
AMEXG_0030113517	92321	8168	0.0698974	0.0884739
AMEXG_0030000159	5449943	482012	0.0681394	0.0884435
AMEXG_0030121933	63055	5576	0.0593292	0.0884307
AMEXG_0030081634	37188	3288	0.0550984	0.0884156
AMEXG_0030095774	58621	5180	0.0539397	0.0883642
AMEXG_0030065399	56452	4987	0.0726281	0.0883405
AMEXG_0030029106	136070	12018	0.0646726	0.0883222
AMEXG_0030029317	326254	28750	0.0675057	0.0881215
AMEXG_0030003254	1579844	139195	0.0669832	0.0881068
AMEXG_0030116810	105505	9294	0.0634851	0.0880906
AMEXG_0030047900	62532	5508	0.0588019	0.0880829
AMEXG_0030089280	18998	1673	0.0643226	0.0880619
AMEXG_0030034670	49978	4401	0.0685902	0.0880587
AMEXG_0030004916	853717	75164	0.0682896	0.0880432
AMEXG_0030005832	1845548	162427	0.0694612	0.0880102
AMEXG_0030103391	48695	4283	0.0712599	0.0879556
AMEXG_0030007992	2066147	181693	0.0685624	0.0879381
AMEXG_0030120994	91757	8068	0.0699565	0.0879279
AMEXG_0030000886	6275821	551362	0.0676637	0.087855
AMEXG_0030017070	65455	5750	0.0769689	0.0878466
AMEXG_0030066675	95482	8387	0.0735008	0.0878385
AMEXG_0030097331	40684	3572	0.0601465	0.0877986
AMEXG_0030024589	55468	4870	0.0777926	0.0877984
AMEXG_0030075760	19261	1691	0.0499455	0.087794
AMEXG_0030023952	108018	9481	0.0591013	0.0877724
AMEXG_0030084050	39491	3465	0.0854878	0.0877415
AMEXG_0030014794	62049	5441	0.064997	0.0876888
AMEXG_0030071476	104218	9130	0.065008	0.0876048
AMEXG_0030121074	37530	3286	0.0604583	0.0875566
AMEXG_0030088189	55676	4873	0.0699404	0.0875243
AMEXG_0030083471	57590	5040	0.0686925	0.0875152
AMEXG_0030038400	31992	2796	0.0592648	0.0873969
AMEXG_0030109380	55168	4817	0.0682823	0.0873151
AMEXG_0030058152	11973	1045	0.0886996	0.0872797
AMEXG_0030007054	1518229	132417	0.0676729	0.0872181
AMEXG_0030062676	36683	3194	0.0631355	0.0870703
AMEXG_0030054925	44578	3881	0.0742743	0.0870609
AMEXG_0030063528	75018	6527	0.058466	0.0870058
AMEXG_0030090177	116495	10128	0.0695566	0.0869394
AMEXG_0030080874	17139	1490	0.0802264	0.0869362
AMEXG_0030035315	51781	4500	0.0640389	0.0869045
AMEXG_0030103446	8827	767	0.0687663	0.0868925
AMEXG_0030079580	94430	8201	0.0626708	0.0868474
AMEXG_0030001684	799769	69441	0.0676008	0.0868263
AMEXG_0030046543	49575	4303	0.0548462	0.0867978
AMEXG_0030018517	54560	4735	0.0698314	0.0867852
AMEXG_0030001305	4709718	408441	0.0679903	0.086723
AMEXG_0030076526	49955	4332	0.0610549	0.086718
AMEXG_0030011992	121224	10512	0.0663812	0.0867155
AMEXG_0030076094	33246	2880	0.0504722	0.086627
AMEXG_0030071635	48300	4183	0.0676605	0.0866046
AMEXG_0030070183	50930	4403	0.0728647	0.086452
AMEXG_0030123391	44273	3827	0.0714883	0.0864409
AMEXG_0030028037	63755	5507	0.0616109	0.0863775
AMEXG_0030036873	52890	4564	0.0651352	0.0862923
AMEXG_0030030904	68244	5887	0.0677129	0.086264
AMEXG_0030070743	18108	1562	0.0701347	0.0862602
AMEXG_0030085061	28905	2492	0.0706452	0.0862135
AMEXG_0030041807	19116	1647	0.0806131	0.0861582
AMEXG_0030030123	26035	2243	0.0753601	0.0861533
AMEXG_0030072197	59730	5144	0.0677047	0.0861209
AMEXG_0030011513	117107	10083	0.0686295	0.0861007
AMEXG_0030051663	19294	1661	0.0670157	0.0860889
AMEXG_0030088301	15974	1375	0.0764993	0.0860774
AMEXG_0030073444	65896	5671	0.0629477	0.0860599
AMEXG_0030014308	154619	13287	0.0610468	0.0859338
AMEXG_0030047242	45774	3928	0.0591602	0.0858129
AMEXG_0030022891	44174	3789	0.0651062	0.0857744
AMEXG_0030019831	52091	4468	0.0605287	0.085773
AMEXG_0030045858	46777	4011	0.0555615	0.0857473
AMEXG_0030000811	11795326	1010828	0.06568	0.0856973	contig38625
AMEXG_0030097251	38276	3280	0.0654457	0.0856934
AMEXG_0030025608	34474	2952	0.0649475	0.0856297
AMEXG_0030058003	89535	7664	0.0627687	0.0855978
AMEXG_0030002196	8146148	697193	0.0663612	0.0855856
AMEXG_0030123947	110890	9485	0.064325	0.0855352
AMEXG_0030043630	32654	2793	0.0482942	0.0855332
AMEXG_0030085055	24579	2102	0.062411	0.0855202
AMEXG_0030123794	32806	2805	0.0813266	0.0855027
AMEXG_0030004046	856468	73204	0.0656253	0.085472	Tig_NM_007315_Contig_1
AMEXG_0030053401	35186	3007	0.054624	0.0854601
AMEXG_0030059243	63650	5437	0.0605813	0.0854203
AMEXG_0030060447	56155	4795	0.0682753	0.0853887
AMEXG_0030070201	33858	2891	0.0724496	0.085386
AMEXG_0030095809	25881	2209	0.0673081	0.0853522
AMEXG_0030074262	57738	4927	0.0551457	0.0853337
AMEXG_0030010446	519961	44355	0.0654838	0.0853045
AMEXG_0030089155	64419	5494	0.0626213	0.0852854
AMEXG_0030000661	7737585	659710	0.0656113	0.0852605
AMEXG_0030031636	27234	2321	0.0467063	0.0852244
AMEXG_0030124654	45742	3895	0.0670063	0.0851515
AMEXG_0030003862	1232422	104920	0.0674112	0.0851332
AMEXG_0030002818	2466416	209969	0.0667499	0.0851312
AMEXG_0030051556	66705	5678	0.0624691	0.0851211
AMEXG_0030064356	47332	4028	0.0639314	0.085101
AMEXG_0030080410	66782	5674	0.0689258	0.084963
AMEXG_0030028115	85656	7274	0.0654128	0.0849211
AMEXG_0030103458	31359	2663	0.051883	0.0849198
AMEXG_0030106036	32571	2763	0.0649965	0.0848301
AMEXG_0030049758	42948	3642	0.0638912	0.0848002
AMEXG_0030003372	1544718	130991	0.0653097	0.0847993
AMEXG_0030083752	62917	5335	0.0634328	0.0847943
AMEXG_0030033410	51949	4403	0.0602706	0.0847562
AMEXG_0030118147	72036	6103	0.0621078	0.0847215
AMEXG_0030037475	106185	8995	0.0635683	0.0847107
AMEXG_0030069669	19838	1680	0.0584232	0.084686
AMEXG_0030049769	42333	3585	0.0694494	0.0846857
AMEXG_0030112813	41243	3491	0.0690299	0.0846447
AMEXG_0030003643	1779075	150551	0.0681894	0.0846232
AMEXG_0030001446	4396006	371927	0.0658864	0.0846057
AMEXG_0030017229	25188	2129	0.0575671	0.0845244
AMEXG_0030041967	56721	4794	0.0662012	0.084519
AMEXG_0030015127	32934	2783	0.0712941	0.0845023
AMEXG_0030002669	6242774	527264	0.0656263	0.0844599
AMEXG_0030002072	2853755	240979	0.0640577	0.0844428
AMEXG_0030088551	47415	4003	0.0640093	0.0844248
AMEXG_0030021556	31891	2692	0.0735631	0.0844125
AMEXG_0030098344	56431	4763	0.071521	0.084404
AMEXG_0030003598	601172	50735	0.068275	0.0843935
AMEXG_0030029546	85770	7234	0.0638219	0.0843418
AMEXG_0030026475	32883	2773	0.0548916	0.0843293
AMEXG_0030009273	480862	40517	0.0673852	0.0842591
AMEXG_0030004572	1523017	128305	0.065736	0.084244
AMEXG_0030054014	33268	2801	0.0727726	0.084195
AMEXG_0030053626	68360	5753	0.0663253	0.0841574
AMEXG_0030040862	22341	1880	0.0651717	0.0841502
AMEXG_0030106046	49800	4184	0.0638353	0.0840161
AMEXG_0030036936	83770	7038	0.0611197	0.0840158
AMEXG_0030004980	376477	31625	0.0660093	0.0840025
AMEXG_0030047958	34454	2894	0.0547397	0.0839961
AMEXG_0030084248	53288	4475	0.05444	0.0839776
AMEXG_0030002745	2823959	237143	0.0660905	0.0839754	Tig_NM_024583_Contig_1
AMEXG_0030018025	29264	2457	0.0526927	0.0839598
AMEXG_0030081060	34425	2890	0.0553667	0.0839506
AMEXG_0030116333	59399	4985	0.0625095	0.083924
AMEXG_0030072625	49142	4124	0.0546986	0.0839201
AMEXG_0030042328	194615	16332	0.067857	0.0839195
AMEXG_0030000529	5257596	441206	0.0646906	0.0839178
AMEXG_0030040756	22752	1909	0.068961	0.0839047
AMEXG_0030120931	11086	930	0.0512358	0.0838896
AMEXG_0030092329	57441	4818	0.0711513	0.0838774
AMEXG_0030112020	78043	6546	0.0562382	0.0838768
AMEXG_0030013550	114572	9605	0.0615595	0.0838337
AMEXG_0030046537	144656	12121	0.0555041	0.0837919
AMEXG_0030094761	52871	4427	0.0655747	0.0837321
AMEXG_0030032599	76450	6400	0.0632178	0.0837148
AMEXG_0030108042	26475	2216	0.0707082	0.0837016
AMEXG_0030092763	13807	1155	0.0675744	0.0836532
AMEXG_0030070298	46647	3898	0.0630909	0.0835638
AMEXG_0030001208	2526451	211117	0.0628439	0.0835627
AMEXG_0030054918	49492	4133	0.0704558	0.0835084
AMEXG_0030037424	53511	4466	0.062361	0.0834595
AMEXG_0030005849	2316230	193270	0.0645078	0.0834416
AMEXG_0030094586	69995	5840	0.0710765	0.0834345
AMEXG_0030051836	43467	3622	0.0645087	0.0833276
AMEXG_0030113896	19866	1655	0.0438941	0.0833082
AMEXG_0030101511	78265	6519	0.0619178	0.0832939
AMEXG_0030000273	1612866	134224	0.0636302	0.0832208	contig01007
AMEXG_0030117167	35288	2936	0.0673317	0.0832011
AMEXG_0030036884	25040	2083	0.0691693	0.0831869
AMEXG_0030082948	70259	5840	0.0668811	0.083121
AMEXG_0030084489	17349	1442	0.04421	0.0831172
AMEXG_0030093767	88398	7341	0.0558949	0.0830449
AMEXG_0030057475	27723	2302	0.0479385	0.0830357
AMEXG_0030125626	106618	8853	0.0690315	0.0830348
AMEXG_0030117968	80479	6680	0.0588849	0.083003
AMEXG_0030002175	726597	60307	0.0625532	0.0829992
AMEXG_0030104788	55068	4570	0.0580373	0.0829883
AMEXG_0030021989	37205	3087	0.070125	0.0829727
AMEXG_0030060480	670592	55574	0.0634678	0.082873
AMEXG_0030074983	18621	1543	0.0575157	0.0828634
AMEXG_0030095485	50430	4175	0.0551457	0.082788
AMEXG_0030115845	40527	3354	0.0605522	0.0827596
AMEXG_0030109428	40619	3361	0.0593565	0.0827445
AMEXG_0030058945	118331	9789	0.0715873	0.0827256
AMEXG_0030003551	4670342	386303	0.063356	0.0827141
AMEXG_0030112987	45068	3727	0.0653901	0.0826973
AMEXG_0030025591	39691	3281	0.0726865	0.0826636
AMEXG_0030056957	67611	5588	0.0593099	0.0826493
AMEXG_0030041641	30626	2531	0.0699732	0.0826422
AMEXG_0030082145	64475	5327	0.054967	0.0826212
AMEXG_0030018941	36839	3042	0.062651	0.0825755
AMEXG_0030108793	64002	5279	0.0586857	0.0824818
AMEXG_0030074949	55014	4537	0.0626204	0.0824699
AMEXG_0030077424	72290	5960	0.0519712	0.0824457
AMEXG_0030003984	1933814	159389	0.0633184	0.0824221
AMEXG_0030065091	34495	2843	0.0656037	0.0824177
AMEXG_0030098484	71693	5907	0.0715412	0.082393
AMEXG_0030060477	70475	5805	0.0631288	0.0823696
AMEXG_0030091832	90184	7427	0.049898	0.0823539
AMEXG_0030005195	949651	78200	0.0645079	0.082346
AMEXG_0030012844	49719	4094	0.0681228	0.0823428
AMEXG_0030080016	37092	3054	0.0558611	0.0823358
AMEXG_0030005424	1204765	99078	0.0650617	0.0822384
AMEXG_0030005685	1240261	101880	0.0640414	0.082144
AMEXG_0030006396	552366	45370	0.0641604	0.0821376
AMEXG_0030001877	1311580	107723	0.0636865	0.0821322
AMEXG_0030006309	495678	40676	0.061078	0.0820613
AMEXG_0030046713	46018	3775	0.0650398	0.0820331
AMEXG_0030000259	6221569	510290	0.0640356	0.0820195
AMEXG_0030057029	20788	1705	0.0628728	0.0820185
AMEXG_0030110449	16220	1330	0.07127	0.0819975
AMEXG_0030111645	40701	3334	0.0658215	0.0819144
AMEXG_0030003387	1024037	83864	0.064027	0.0818955
AMEXG_0030008674	886337	72587	0.0626082	0.0818955
AMEXG_0030039029	34947	2861	0.062838	0.0818668
AMEXG_0030066567	65607	5369	0.0693371	0.0818358
AMEXG_0030057530	147595	12072	0.0625224	0.0817914
AMEXG_0030001901	1387412	113439	0.064177	0.081763
AMEXG_0030056235	55841	4562	0.0645404	0.0816962
AMEXG_0030046161	6561	536	0.0687395	0.0816949
AMEXG_0030108346	57960	4735	0.0638889	0.0816943
AMEXG_0030055888	28233	2306	0.0495519	0.0816775
AMEXG_0030036174	30188	2463	0.0568438	0.0815887
AMEXG_0030022652	23963	1954	0.0621792	0.0815424
AMEXG_0030005879	2215672	180670	0.0658875	0.0815419
AMEXG_0030065445	68370	5571	0.0727366	0.0814831
AMEXG_0030012378	123760	10081	0.0650372	0.081456
AMEXG_0030052008	307129	25007	0.0600367	0.0814218
AMEXG_0030079631	33006	2686	0.0553536	0.0813791
AMEXG_0030005361	2238300	182112	0.0613497	0.0813617
AMEXG_0030034248	48042	3908	0.0553682	0.0813455
AMEXG_0030002042	7646322	621900	0.0639842	0.0813332	contig79331
AMEXG_0030072975	88039	7153	0.0612229	0.0812481
AMEXG_0030085971	81317	6603	0.0741665	0.0812007
AMEXG_0030028710	55701	4519	0.0563904	0.0811296
AMEXG_0030068371	48642	3946	0.0618807	0.0811233
AMEXG_0030022299	30866	2503	0.0595801	0.0810925
AMEXG_0030002739	1937834	157081	0.0634894	0.0810601
AMEXG_0030063635	34965	2832	0.0461604	0.0809953
AMEXG_0030002302	1128818	91393	0.0622155	0.0809634
AMEXG_0030109390	55507	4491	0.0603167	0.0809087
AMEXG_0030106335	54369	4397	0.0533392	0.0808733
AMEXG_0030012453	125176	10123	0.0617131	0.0808701
AMEXG_0030079322	33775	2730	0.0563138	0.080829
AMEXG_0030064523	67251	5433	0.0568467	0.0807869
AMEXG_0030065405	58648	4735	0.0638044	0.0807359
AMEXG_0030038264	51484	4156	0.0573188	0.0807241
AMEXG_0030113323	62282	5025	0.0701808	0.0806814
AMEXG_0030076021	71558	5771	0.0665614	0.0806479
AMEXG_0030007407	940787	75867	0.0606864	0.0806421
AMEXG_0030099641	21508	1733	0.0582574	0.0805747
AMEXG_0030001736	2365626	190479	0.0620774	0.0805195
AMEXG_0030037854	34783	2798	0.0577868	0.0804416
AMEXG_0030000541	5002737	402238	0.0607282	0.0804036
AMEXG_0030061736	21349	1716	0.0521336	0.0803785
AMEXG_0030078278	44278	3558	0.0659018	0.0803559
AMEXG_0030083243	50344	4044	0.0676943	0.0803273
AMEXG_0030052746	31415	2523	0.0666561	0.080312
AMEXG_0030123000	39544	3175	0.054648	0.0802903
AMEXG_0030022063	25363	2036	0.0614675	0.0802744
AMEXG_0030103762	67052	5381	0.0630406	0.0802511
AMEXG_0030029579	9786	785	0.0410791	0.0802166
AMEXG_0030006934	1685648	135198	0.0625225	0.0802054
AMEXG_0030079133	59601	4777	0.0604856	0.0801497
AMEXG_0030121249	32303	2588	0.0644832	0.0801164
AMEXG_0030054883	61700	4938	0.0578282	0.0800324
AMEXG_0030102986	45485	3638	0.0662196	0.0799824
AMEXG_0030000961	5432178	434282	0.0617811	0.0799462
AMEXG_0030015249	85597	6841	0.0578642	0.079921
AMEXG_0030104258	64077	5120	0.0606146	0.0799039
AMEXG_0030046558	25969	2075	0.0590704	0.079903
AMEXG_0030050262	50606	4043	0.0583132	0.0798917
AMEXG_0030120367	104331	8330	0.0668833	0.079842
AMEXG_0030101964	19669	1570	0.0461132	0.079821
AMEXG_0030074965	51935	4145	0.0667758	0.0798113
AMEXG_0030124204	81780	6524	0.0639154	0.079775
AMEXG_0030013735	235879	18817	0.0607345	0.079774
AMEXG_0030073013	41654	3322	0.0631632	0.0797522
AMEXG_0030049078	30332	2419	0.0695305	0.0797508
AMEXG_0030063673	59009	4702	0.0567032	0.0796828
AMEXG_0030075267	42687	3401	0.055169	0.079673
AMEXG_0030043977	41792	3328	0.0574512	0.0796325
AMEXG_0030004873	1421731	113140	0.0598622	0.079579
AMEXG_0030067771	42704	3394	0.0695251	0.0794773
AMEXG_0030042268	40019	3179	0.0406057	0.0794373
AMEXG_0030123812	26568	2110	0.0616531	0.0794189
AMEXG_0030108968	25021	1986	0.0563527	0.0793733
AMEXG_0030032115	34989	2777	0.060076	0.0793678
AMEXG_0030070883	98696	7833	0.0674698	0.0793649
AMEXG_0030032231	48067	3814	0.0694447	0.0793476
AMEXG_0030026378	69908	5546	0.0702209	0.0793328
AMEXG_0030002520	4486373	355857	0.0602357	0.0793195
AMEXG_0030059854	89518	7100	0.062412	0.0793137
AMEXG_0030122665	27863	2208	0.0534042	0.0792449
AMEXG_0030018174	27112	2148	0.0580555	0.0792269
AMEXG_0030009427	271958	21546	0.05934	0.0792255
AMEXG_0030060756	6766	536	0.0784806	0.0792196
AMEXG_0030070528	29346	2322	0.0580658	0.0791249
AMEXG_0030002805	4912719	388683	0.061012	0.0791177
AMEXG_0030004963	948386	74990	0.0601622	0.0790712
AMEXG_0030008609	313848	24803	0.0581747	0.0790287
AMEXG_0030005513	2313555	182717	0.0596411	0.0789767	Tig_Nohits_1353_Contig_1
AMEXG_0030088944	41065	3240	0.0506027	0.0788993
AMEXG_0030117460	56654	4469	0.0666855	0.0788823
AMEXG_0030029244	61362	4840	0.0530785	0.0788762
AMEXG_0030095598	201757	15913	0.0582483	0.0788721
AMEXG_0030069203	53383	4207	0.0557294	0.0788079
AMEXG_0030066612	131450	10357	0.0613465	0.0787904
AMEXG_0030061478	33007	2599	0.0516254	0.0787409
AMEXG_0030006642	1061795	83580	0.0602546	0.0787158
AMEXG_0030100952	65905	5186	0.0591306	0.078689
AMEXG_0030118550	8021	631	0.0786685	0.0786685
AMEXG_0030038053	47749	3756	0.0486502	0.0786613
AMEXG_0030012907	196407	15445	0.0625436	0.0786377
AMEXG_0030101023	32222	2533	0.0619453	0.0786109
AMEXG_0030121842	56027	4404	0.0428008	0.078605
AMEXG_0030025683	31058	2440	0.0628502	0.0785627
AMEXG_0030114392	95427	7496	0.0570698	0.0785522
AMEXG_0030065771	33373	2619	0.0585204	0.0784766
AMEXG_0030010336	206363	16194	0.0637275	0.0784734
AMEXG_0030017576	35059	2751	0.0585014	0.0784677
AMEXG_0030001993	5232353	410494	0.0614039	0.078453
AMEXG_0030010897	8378388	657089	0.0613248	0.0784267
AMEXG_0030009080	1376713	107936	0.0623935	0.0784012
AMEXG_0030022789	37432	2934	0.0570635	0.0783821
AMEXG_0030006770	741548	58113	0.0631706	0.0783671
AMEXG_0030115220	31630	2478	0.0552956	0.0783433
AMEXG_0030096694	44638	3496	0.0578879	0.0783189
AMEXG_0030106121	86228	6750	0.0579278	0.0782808
AMEXG_0030092625	31618	2474	0.064963	0.0782466
AMEXG_0030097592	41829	3271	0.0519496	0.0781993
AMEXG_0030003646	889020	69439	0.0616454	0.0781074
AMEXG_0030012738	124244	9703	0.0628119	0.0780963
AMEXG_0030115762	112345	8770	0.0635898	0.0780631
AMEXG_0030000816	5951623	464582	0.059446	0.0780597	contig86698
AMEXG_0030117799	76103	5937	0.0640448	0.0780127
AMEXG_0030027877	41662	3249	0.0596467	0.0779847
AMEXG_0030016426	15955	1244	0.0622375	0.0779693
AMEXG_0030057194	111319	8672	0.062523	0.0779022
AMEXG_0030065577	113994	8876	0.0614506	0.0778637
AMEXG_0030098634	49024	3817	0.0597055	0.0778598
AMEXG_0030107647	4523	352	0.0411231	0.0778245
AMEXG_0030078899	31164	2425	0.0557053	0.0778141
AMEXG_0030054396	14150	1100	0.0508127	0.0777385
AMEXG_0030064157	59394	4612	0.0559316	0.0776509
AMEXG_0030048891	51585	4005	0.051042	0.0776388
AMEXG_0030002878	4829642	374945	0.0597148	0.0776341
AMEXG_0030006470	1101889	85489	0.0606114	0.077584	contig40751
AMEXG_0030046823	40170	3115	0.0605925	0.0775454
AMEXG_0030081336	45996	3565	0.061114	0.0775067
AMEXG_0030100671	59463	4607	0.0535795	0.0774767
AMEXG_0030011928	114270	8853	0.0590181	0.0774744
AMEXG_0030005123	2495803	193232	0.0591858	0.0774228
AMEXG_0030028997	46503	3599	0.0654366	0.0773929
AMEXG_0030019145	63542	4915	0.0535079	0.0773504
AMEXG_0030102200	75587	5844	0.0601558	0.0773149
AMEXG_0030092849	89427	6913	0.0539323	0.0773033
AMEXG_0030107484	17452	1349	0.0609672	0.0772977
AMEXG_0030036553	39387	3044	0.0634219	0.0772844
AMEXG_0030053292	35959	2779	0.0695792	0.0772825
AMEXG_0030060803	32112	2480	0.0592925	0.0772297
AMEXG_0030078541	26382	2037	0.058828	0.0772117
AMEXG_0030125339	43170	3332	0.0605513	0.0771832
AMEXG_0030104411	28882	2229	0.049858	0.0771761
AMEXG_0030097667	28555	2203	0.0428646	0.0771494
AMEXG_0030028449	93352	7200	0.0584776	0.0771274
AMEXG_0030060258	52328	4034	0.0584391	0.0770907
AMEXG_0030098725	59685	4598	0.0559605	0.0770378
AMEXG_0030065229	84609	6517	0.0564124	0.0770249
AMEXG_0030041631	37806	2912	0.0508649	0.0770248
AMEXG_0030102301	82263	6332	0.0581671	0.0769726
AMEXG_0030013244	125864	9675	0.0556474	0.0768687
AMEXG_0030089200	31366	2411	0.0502136	0.0768667
AMEXG_0030103938	44598	3427	0.05933	0.076842
AMEXG_0030106704	50832	3906	0.0657263	0.0768414
AMEXG_0030007402	1170664	89906	0.0598899	0.0767991
AMEXG_0030035187	44234	3397	0.0632545	0.0767961
AMEXG_0030005482	1440988	110594	0.0586146	0.0767487
AMEXG_0030105260	78280	6005	0.0595938	0.0767118
AMEXG_0030004676	4140125	317521	0.0597156	0.0766936
AMEXG_0030031960	28531	2188	0.0563597	0.0766885
AMEXG_0030006020	1948027	149371	0.0579124	0.0766781
AMEXG_0030051302	51123	3920	0.0587016	0.0766778
AMEXG_0030091853	26370	2021	0.0629503	0.0766401
AMEXG_0030000336	13873520	1063155	0.0592446	0.076632	contig61168
AMEXG_0030054578	77068	5904	0.0598173	0.0766077
AMEXG_0030070905	31467	2409	0.0425843	0.0765564
AMEXG_0030105941	79166	6057	0.0577394	0.0765101
AMEXG_0030118249	45307	3466	0.0574304	0.0765003
AMEXG_0030073394	41991	3209	0.0637994	0.0764211
AMEXG_0030011200	173004	13193	0.0573686	0.0762584
AMEXG_0030001153	6683603	509360	0.0587273	0.0762104
AMEXG_0030121780	34723	2645	0.0639346	0.0761743
AMEXG_0030001045	12838024	977895	0.0581567	0.0761718	Tig_Nohits_1140_Contig_1
AMEXG_0030015554	65191	4965	0.0635364	0.0761608
AMEXG_0030117866	58841	4481	0.0509509	0.0761544
AMEXG_0030066581	31857	2426	0.0615877	0.0761528
AMEXG_0030121829	92800	7066	0.0605711	0.0761422
AMEXG_0030080786	84460	6429	0.0562633	0.0761189
AMEXG_0030097944	12234	931	0.0326958	0.0760994
AMEXG_0030084816	59604	4529	0.063083	0.0759848
AMEXG_0030027757	96481	7330	0.0595039	0.0759735
AMEXG_0030013055	139021	10560	0.0595809	0.0759597
AMEXG_0030047612	27687	2102	0.0539965	0.0759201
AMEXG_0030030650	46219	3507	0.0560808	0.0758779
AMEXG_0030003727	1079006	81861	0.0598523	0.075867
AMEXG_0030001585	3326450	252349	0.0589157	0.0758614
AMEXG_0030023140	40340	3060	0.0529747	0.0758552
AMEXG_0030007287	416722	31607	0.0569564	0.0758467
AMEXG_0030040495	50685	3844	0.0614383	0.075841
AMEXG_0030010351	874300	66244	0.0577754	0.075768
AMEXG_0030020509	39408	2985	0.0633628	0.075746
AMEXG_0030004824	2412114	182702	0.0563518	0.0757435
AMEXG_0030014306	126097	9548	0.0634274	0.0757195
AMEXG_0030055741	57162	4328	0.0541619	0.0757146
AMEXG_0030006448	304779	23076	0.0599877	0.0757139
AMEXG_0030030533	74623	5650	0.0472106	0.0757139
AMEXG_0030004736	1667134	126188	0.0589671	0.0756916
AMEXG_0030080340	79563	6021	0.0635848	0.0756759
AMEXG_0030078844	54750	4142	0.0618447	0.075653
AMEXG_0030072160	26702	2018	0.061531	0.0755749
AMEXG_0030000952	5697381	430466	0.05875	0.0755551
AMEXG_0030037916	36955	2788	0.0681369	0.0754431
AMEXG_0030065340	59583	4494	0.0568786	0.0754242
AMEXG_0030094868	99626	7510	0.0514725	0.0753819
AMEXG_0030077727	95291	7180	0.0573192	0.0753481
AMEXG_0030036415	30672	2311	0.056338	0.0753456
AMEXG_0030025680	16330	1229	0.0674832	0.0752603
AMEXG_0030023825	40101	3018	0.0553103	0.07526
AMEXG_0030023221	92019	6920	0.0452189	0.0752019
AMEXG_0030092960	37053	2786	0.0624241	0.0751896
AMEXG_0030027417	50889	3825	0.0593055	0.0751636
AMEXG_0030057070	46250	3475	0.0411676	0.0751351
AMEXG_0030026789	56304	4230	0.0529625	0.0751279
AMEXG_0030021245	7963	598	0.0416928	0.0750973
AMEXG_0030022458	30017	2253	0.0580005	0.0750575
AMEXG_0030020395	66763	5007	0.06225	0.0749966
AMEXG_0030106756	32882	2463	0.0594246	0.0749042
AMEXG_0030046762	38383	2873	0.0663314	0.0748508
AMEXG_0030083361	115909	8675	0.0568549	0.0748432
AMEXG_0030009530	2063549	154358	0.0564881	0.0748022
AMEXG_0030020222	45326	3390	0.0528174	0.0747915
AMEXG_0030027987	62709	4688	0.0589389	0.074758
AMEXG_0030009968	413435	30897	0.0571674	0.0747324
AMEXG_0030034006	55430	4141	0.056215	0.0747068
AMEXG_0030082590	60158	4492	0.0581469	0.07467
AMEXG_0030081564	40856	3047	0.0595017	0.074579
AMEXG_0030059887	36449	2717	0.0352547	0.0745425
AMEXG_0030004984	2016472	150287	0.0584372	0.0745297
AMEXG_0030073345	70946	5287	0.0556339	0.0745215
AMEXG_0030088052	55501	4136	0.0608097	0.0745212
AMEXG_0030050372	17314	1290	0.0504216	0.0745062
AMEXG_0030094922	16839	1254	0.0704911	0.07447
AMEXG_0030051970	67989	5063	0.0444042	0.0744679
AMEXG_0030003818	2678362	199176	0.0572197	0.0743649
AMEXG_0030106978	44436	3302	0.0591187	0.0743091
AMEXG_0030074400	38381	2851	0.0634428	0.0742815
AMEXG_0030008583	638025	47393	0.0569664	0.0742808
AMEXG_0030089446	15496	1151	0.0587248	0.0742772
AMEXG_0030117471	60904	4522	0.0573361	0.074248
AMEXG_0030048063	70540	5237	0.0567479	0.0742416
AMEXG_0030109447	70445	5227	0.0555043	0.0741997
AMEXG_0030011946	552405	40986	0.0574995	0.0741956
AMEXG_0030024713	31304	2320	0.0529006	0.0741119
AMEXG_0030110703	27977	2072	0.0534725	0.0740608
AMEXG_0030023588	41887	3101	0.040466	0.0740325
AMEXG_0030102840	49893	3692	0.0635961	0.0739984
AMEXG_0030122102	38449	2843	0.0624464	0.0739421
AMEXG_0030001073	2382333	176135	0.0552299	0.0739338
AMEXG_0030099686	28276	2090	0.0615009	0.0739143
AMEXG_0030102637	73451	5428	0.0505916	0.0738996
AMEXG_0030033376	100471	7423	0.0525624	0.073882
AMEXG_0030008491	2886595	213138	0.0561804	0.0738372	contig76099
AMEXG_0030033191	35839	2646	0.0645944	0.0738302
AMEXG_0030058175	36036	2660	0.0543623	0.0738151
AMEXG_0030036161	35495	2620	0.0600366	0.0738132
AMEXG_0030124920	39101	2886	0.0484387	0.0738089
AMEXG_0030046491	19777	1459	0.0686151	0.0737726
AMEXG_0030001624	5143626	379406	0.0565784	0.0737624	contig46498
AMEXG_0030008754	119375	8797	0.0503539	0.0736921
AMEXG_0030056807	48260	3556	0.0543307	0.0736842
AMEXG_0030005949	1025743	75567	0.0586433	0.0736705
AMEXG_0030087091	36072	2657	0.0540031	0.0736582
AMEXG_0030043035	49323	3633	0.0473613	0.0736573
AMEXG_0030111556	62281	4584	0.055651	0.0736019
AMEXG_0030115004	45792	3370	0.0609495	0.0735936
AMEXG_0030082871	190458	14014	0.0669754	0.0735805
AMEXG_0030005869	3935023	288979	0.0559961	0.0734377
AMEXG_0030105817	79168	5813	0.0593169	0.0734261
AMEXG_0030055807	38572	2832	0.0484548	0.0734211
AMEXG_0030114918	99376	7293	0.0576397	0.0733879
AMEXG_0030093578	106509	7815	0.0562957	0.0733741
AMEXG_0030002930	2345445	172088	0.0571026	0.0733711
AMEXG_0030061291	18553	1361	0.0419339	0.0733574
AMEXG_0030008993	903348	66236	0.0532763	0.0733228
AMEXG_0030041413	55508	4069	0.0580637	0.0733048
AMEXG_0030014365	184718	13540	0.0556362	0.0733009
AMEXG_0030004745	2661459	195070	0.0562192	0.0732944	Mex_Nohits_118_Contig_1
AMEXG_0030096707	51607	3781	0.0493731	0.0732653
AMEXG_0030079966	83470	6115	0.0630526	0.0732599
AMEXG_0030063346	39328	2881	0.0566263	0.0732557
AMEXG_0030014482	95958	7026	0.0583484	0.0732195
AMEXG_0030008603	719086	52613	0.0554704	0.0731665
AMEXG_0030011266	208418	15245	0.0518621	0.0731463
AMEXG_0030080626	39921	2919	0.0409058	0.0731194
AMEXG_0030101014	62614	4577	0.060865	0.0730987
AMEXG_0030003353	1013341	74059	0.0549341	0.073084
AMEXG_0030040171	52713	3852	0.0476543	0.073075
AMEXG_0030086402	31857	2326	0.061211	0.0730138
AMEXG_0030056490	60961	4450	0.0529027	0.0729975
AMEXG_0030005095	1463257	106793	0.0543274	0.0729831
AMEXG_0030019888	54201	3955	0.053892	0.0729691
AMEXG_0030003328	3997498	291530	0.0563425	0.0729281
AMEXG_0030099419	45337	3306	0.0600393	0.0729206
AMEXG_0030094397	136008	9915	0.057401	0.0729001
AMEXG_0030095871	59082	4307	0.0540605	0.0728987
AMEXG_0030107815	56264	4101	0.0574079	0.0728885
AMEXG_0030098952	54094	3936	0.0578807	0.0727622
AMEXG_0030119863	36533	2658	0.0503107	0.0727561
AMEXG_0030060440	48446	3523	0.0485489	0.0727201
AMEXG_0030064012	53788	3910	0.0646984	0.0726928
AMEXG_0030015090	81037	5888	0.0547528	0.0726582
AMEXG_0030071381	46249	3360	0.0511579	0.0726502
AMEXG_0030076565	56576	4108	0.0681915	0.0726103
AMEXG_0030039335	66883	4855	0.0601349	0.0725894
AMEXG_0030120198	48523	3522	0.0481215	0.0725841
AMEXG_0030064275	35826	2600	0.0646737	0.072573
AMEXG_0030045312	69912	5072	0.0450996	0.0725483
AMEXG_0030093841	48611	3526	0.0530538	0.072535
AMEXG_0030120763	93625	6790	0.0529559	0.0725234
AMEXG_0030078422	65517	4750	0.0620144	0.0725003
AMEXG_0030001893	6398098	463777	0.0543408	0.0724867
AMEXG_0030065887	41568	3013	0.0580735	0.0724836
AMEXG_0030083394	16889	1224	0.0467168	0.0724732
AMEXG_0030110656	35655	2584	0.0458	0.0724723
AMEXG_0030081273	54565	3954	0.0548154	0.072464
AMEXG_0030053476	32669	2365	0.0639444	0.0723928
AMEXG_0030022739	27182	1967	0.0622103	0.0723641
AMEXG_0030121839	79322	5740	0.0534026	0.0723633
AMEXG_0030071210	80271	5807	0.0541541	0.0723424
AMEXG_0030074602	68890	4982	0.0581362	0.0723182
AMEXG_0030079412	39552	2860	0.0588592	0.0723099
AMEXG_0030057944	65265	4715	0.0522332	0.0722439
AMEXG_0030033577	54510	3938	0.056485	0.0722436
AMEXG_0030008517	1030126	74416	0.0554835	0.0722397
AMEXG_0030005091	1383846	99967	0.0535667	0.0722385
AMEXG_0030095630	66987	4839	0.0600714	0.0722379
AMEXG_0030096338	42811	3092	0.0607321	0.0722244
AMEXG_0030003543	964096	69608	0.0573947	0.0722003
AMEXG_0030114148	40882	2951	0.0594394	0.0721834
AMEXG_0030114889	51138	3691	0.0597599	0.0721772
AMEXG_0030006812	785615	56691	0.0542352	0.0721613
AMEXG_0030123271	52595	3795	0.0541306	0.0721551
AMEXG_0030008503	355535	25652	0.0539891	0.0721504
AMEXG_0030042196	42096	3036	0.0546845	0.0721209
AMEXG_0030111086	49103	3541	0.0622569	0.0721137
AMEXG_0030060067	26140	1884	0.0559296	0.0720735
AMEXG_0030030257	98629	7108	0.060905	0.0720681
AMEXG_0030086141	112034	8072	0.0519485	0.0720496
AMEXG_0030042718	64541	4650	0.0472723	0.0720472
AMEXG_0030052756	62087	4473	0.0534895	0.0720441
AMEXG_0030049478	60904	4385	0.0450709	0.0719986
AMEXG_0030025652	60056	4323	0.0575629	0.0719828
AMEXG_0030009983	131658	9475	0.0563278	0.0719668
AMEXG_0030086447	20811	1497	0.0638605	0.0719331
AMEXG_0030110682	63357	4552	0.0550058	0.0718468
AMEXG_0030062180	164840	11840	0.0592271	0.0718272
AMEXG_0030035889	69777	5011	0.0504751	0.0718145
AMEXG_0030105649	16268	1168	0.0588886	0.0717974
AMEXG_0030063592	90407	6486	0.0595419	0.0717422
AMEXG_0030117044	36677	2631	0.0487226	0.0717343
AMEXG_0030100166	64666	4636	0.0509387	0.0716915
AMEXG_0030123476	68526	4910	0.0469019	0.0716516
AMEXG_0030115816	43691	3130	0.0607448	0.0716395
AMEXG_0030066011	34635	2481	0.0532409	0.0716327
AMEXG_0030020512	43015	3081	0.0466349	0.0716262
AMEXG_0030105947	53864	3857	0.0487524	0.0716063
AMEXG_0030050354	47752	3419	0.0445217	0.0715991
AMEXG_0030078550	11750	841	0.0665532	0.0715745
AMEXG_0030001981	6198619	443650	0.0550155	0.0715724
AMEXG_0030039729	218530	15628	0.0587059	0.0715142
AMEXG_0030056784	61461	4395	0.0509103	0.0715088
AMEXG_0030066991	91224	6519	0.0494826	0.0714615
AMEXG_0030093595	33272	2377	0.0574056	0.0714414
AMEXG_0030093882	35686	2549	0.0529059	0.0714286
AMEXG_0030121762	29657	2118	0.0487575	0.0714165
AMEXG_0030097542	110744	7906	0.0511901	0.0713899
AMEXG_0030025244	34449	2459	0.060234	0.0713809
AMEXG_0030001276	1954588	139463	0.0547287	0.0713516
AMEXG_0030005650	1493599	106545	0.0555899	0.0713344
AMEXG_0030005556	2001046	142699	0.0561786	0.0713122
AMEXG_0030003674	2530047	180394	0.0539061	0.0713006	FSIRIH301B5ZQF, contig94163
AMEXG_0030026376	25823	1841	0.0577392	0.071293
AMEXG_0030038988	46643	3324	0.061081	0.0712647
AMEXG_0030050838	21443	1528	0.0564287	0.0712587
AMEXG_0030040649	33480	2385	0.0579152	0.0712366
AMEXG_0030051978	106492	7583	0.0535064	0.0712072
AMEXG_0030117886	31895	2271	0.0474055	0.0712024
AMEXG_0030041033	40921	2912	0.0530779	0.0711615
AMEXG_0030056215	26959	1918	0.0573834	0.0711451
AMEXG_0030114772	30334	2158	0.0497462	0.0711413
AMEXG_0030021740	40423	2872	0.0488831	0.0710487
AMEXG_0030037727	32108	2281	0.0500187	0.0710415
AMEXG_0030004500	1404778	99749	0.0556067	0.0710069
AMEXG_0030085037	6523	463	0.048444	0.0709796
AMEXG_0030008975	791096	56131	0.0522478	0.0709535
AMEXG_0030014981	174233	12351	0.0521428	0.0708878
AMEXG_0030120535	23927	1696	0.0559619	0.0708823
AMEXG_0030025194	52778	3741	0.0477472	0.0708818
AMEXG_0030070247	51670	3659	0.0564738	0.0708148
AMEXG_0030115638	56376	3992	0.0618348	0.0708103
AMEXG_0030014229	258669	18316	0.0529789	0.0708086
AMEXG_0030082053	24280	1719	0.0438221	0.070799
AMEXG_0030124956	127214	9002	0.0555835	0.0707626
AMEXG_0030050760	22720	1607	0.0452025	0.0707306
AMEXG_0030002786	4619003	326589	0.0548967	0.0707055	contig64648
AMEXG_0030074256	37586	2657	0.0619912	0.0706912
AMEXG_0030007384	1275105	90104	0.0543508	0.070664
AMEXG_0030041493	69642	4917	0.047658	0.0706039
AMEXG_0030097668	86423	6101	0.052648	0.0705946
AMEXG_0030018645	20812	1469	0.0517009	0.0705843
AMEXG_0030044681	54376	3838	0.050537	0.0705826
AMEXG_0030054024	65927	4647	0.0551822	0.0704871
AMEXG_0030075900	37859	2667	0.0380359	0.0704456
AMEXG_0030091010	51819	3649	0.060885	0.0704182
AMEXG_0030092963	66139	4657	0.0601763	0.0704123
AMEXG_0030026266	38575	2711	0.0416591	0.0702787
AMEXG_0030068153	46948	3296	0.0550183	0.0702053
AMEXG_0030059767	59896	4204	0.064829	0.0701883
AMEXG_0030046041	71093	4988	0.0552656	0.0701616
AMEXG_0030122775	67488	4735	0.0458156	0.0701606
AMEXG_0030057685	80748	5664	0.056633	0.0701442
AMEXG_0030091143	10397	729	0.0501106	0.0701164
AMEXG_0030109414	13868	972	0.0348284	0.0700894
AMEXG_0030105254	33171	2324	0.0567966	0.0700612
AMEXG_0030009684	433858	30364	0.0520032	0.069986
AMEXG_0030005567	2152909	150643	0.0563735	0.0699718
AMEXG_0030011511	106578	7456	0.0532849	0.0699582
AMEXG_0030124192	23979	1676	0.0443305	0.0698945
AMEXG_0030077275	29270	2045	0.0500512	0.0698668
AMEXG_0030018962	85113	5944	0.0555732	0.0698366
AMEXG_0030013423	108714	7584	0.0546756	0.069761
AMEXG_0030115524	64064	4468	0.0474525	0.0697428
AMEXG_0030000987	4403816	307052	0.0532041	0.0697241
AMEXG_0030077054	39506	2754	0.060725	0.0697109
AMEXG_0030066652	63735	4441	0.048278	0.0696791
AMEXG_0030108891	22873	1593	0.0468238	0.0696454
AMEXG_0030048684	72446	5045	0.0606659	0.0696381
AMEXG_0030068278	27655	1925	0.0533719	0.0696077
AMEXG_0030098241	36665	2552	0.0529388	0.0696032
AMEXG_0030091926	55850	3887	0.0459803	0.0695971
AMEXG_0030071076	39502	2749	0.0597691	0.0695914
AMEXG_0030043389	30515	2122	0.0462068	0.0695396
AMEXG_0030007889	195296	13575	0.0539233	0.0695099
AMEXG_0030063242	136005	9434	0.0534098	0.0693651
AMEXG_0030046240	58340	4046	0.0462461	0.0693521
AMEXG_0030005295	1404560	97406	0.0529646	0.0693498
AMEXG_0030125507	45366	3146	0.0509192	0.0693471
AMEXG_0030026543	41983	2911	0.0510445	0.0693376
AMEXG_0030010260	151640	10512	0.0519982	0.0693221
AMEXG_0030025144	37713	2614	0.0540397	0.069313
AMEXG_0030072602	21457	1487	0.0358857	0.0693014
AMEXG_0030014899	195816	13570	0.0521867	0.0692998
AMEXG_0030067263	45897	3180	0.0617905	0.0692856
AMEXG_0030092381	45112	3125	0.0463513	0.069272
AMEXG_0030000350	4704299	325871	0.0539241	0.0692709
AMEXG_0030100543	27919	1932	0.0625022	0.0692002
AMEXG_0030006029	715488	49494	0.0530603	0.0691752
AMEXG_0030099021	39325	2719	0.0521043	0.0691418
AMEXG_0030003639	2931600	202662	0.0525461	0.0691302
AMEXG_0030000488	7445902	514602	0.0540375	0.0691121
AMEXG_0030105597	46370	3204	0.0501402	0.0690964
AMEXG_0030119825	56326	3891	0.0593864	0.06908
AMEXG_0030064258	37210	2570	0.0379468	0.0690675
AMEXG_0030073154	16247	1122	0.0653044	0.0690589
AMEXG_0030118344	101767	7027	0.0445724	0.0690499
AMEXG_0030104941	81402	5619	0.051129	0.0690278
AMEXG_0030118437	41598	2871	0.0511803	0.0690177
AMEXG_0030005770	2214843	152797	0.0534525	0.0689877
AMEXG_0030002412	2279053	157214	0.0521256	0.0689822
AMEXG_0030079894	49753	3432	0.0550922	0.0689808
AMEXG_0030005426	3168691	218485	0.0519877	0.0689512
AMEXG_0030029236	29569	2037	0.04826	0.0688897
AMEXG_0030090665	31268	2154	0.036491	0.0688883
AMEXG_0030040773	61106	4205	0.0528753	0.0688148
AMEXG_0030042015	53015	3648	0.048458	0.0688107
AMEXG_0030061868	105674	7271	0.0542801	0.0688059
AMEXG_0030108388	33739	2320	0.0578263	0.0687632
AMEXG_0030105062	34854	2395	0.0503816	0.0687152
AMEXG_0030021375	57378	3942	0.0534003	0.0687023
AMEXG_0030056601	70512	4842	0.0523882	0.0686692
AMEXG_0030087397	137977	9474	0.0495372	0.0686636
AMEXG_0030001764	5170697	355004	0.0528194	0.0686569
AMEXG_0030025750	26570	1824	0.0346255	0.0686489
AMEXG_0030048008	28120	1930	0.0550142	0.0686344
AMEXG_0030037430	26412	1811	0.0370665	0.0685673
AMEXG_0030064796	29827	2045	0.0499212	0.068562
AMEXG_0030069711	57164	3918	0.0532678	0.0685396
AMEXG_0030113668	24829	1701	0.0557815	0.0685086
AMEXG_0030036309	30223	2069	0.0546934	0.0684578
AMEXG_0030013873	271363	18575	0.0511381	0.0684507
AMEXG_0030082160	35519	2431	0.0615445	0.0684422
AMEXG_0030027178	40211	2752	0.051752	0.068439
AMEXG_0030107280	84962	5814	0.0511523	0.0684306
AMEXG_0030054461	47759	3267	0.045583	0.068406
AMEXG_0030102122	39983	2735	0.0375159	0.0684041
AMEXG_0030006555	1337506	91426	0.0537426	0.0683556
AMEXG_0030001592	5451786	372491	0.0536674	0.0683246
AMEXG_0030051132	32376	2212	0.0494502	0.0683222
AMEXG_0030101578	64255	4387	0.0515135	0.0682748
AMEXG_0030001094	1894748	129357	0.0527775	0.0682713
AMEXG_0030031751	38218	2608	0.048171	0.0682401
AMEXG_0030028401	74835	5106	0.0526759	0.0682301
AMEXG_0030007195	349119	23818	0.0547693	0.0682232
AMEXG_0030002389	2516138	171627	0.0536847	0.0682105
AMEXG_0030068558	29380	2004	0.0384615	0.0682097
AMEXG_0030083601	28531	1946	0.0538362	0.0682065
AMEXG_0030043241	63338	4320	0.0535066	0.0682055
AMEXG_0030093667	94571	6446	0.0521196	0.0681604
AMEXG_0030048764	20607	1404	0.0488184	0.0681322
AMEXG_0030046396	17551	1195	0.0431314	0.0680873
AMEXG_0030004213	1862119	126772	0.0526239	0.0680794
AMEXG_0030102458	97958	6664	0.046622	0.0680292
AMEXG_0030041534	18228	1240	0.0501426	0.0680272
AMEXG_0030001057	7846637	533669	0.0524101	0.0680124
AMEXG_0030026995	72678	4943	0.0574589	0.0680123
AMEXG_0030115298	66840	4545	0.0510622	0.0679982
AMEXG_0030101472	85963	5842	0.054349	0.0679595
AMEXG_0030038882	53776	3654	0.0572002	0.0679485
AMEXG_0030014368	119040	8087	0.052369	0.0679351
AMEXG_0030006003	2000731	135914	0.0522924	0.0679322
AMEXG_0030042750	35971	2442	0.0517083	0.067888
AMEXG_0030075675	52421	3558	0.0536808	0.0678736
AMEXG_0030033253	133178	9036	0.0555047	0.067849
AMEXG_0030036306	16714	1134	0.0431973	0.0678473
AMEXG_0030013546	95944	6509	0.0486951	0.0678417
AMEXG_0030004761	3160060	214346	0.0540638	0.0678297
AMEXG_0030118044	63429	4302	0.0555582	0.0678239
AMEXG_0030044240	33353	2262	0.0427248	0.06782
AMEXG_0030005938	928214	62941	0.0499971	0.0678087
AMEXG_0030050980	41047	2783	0.0503325	0.0678003
AMEXG_0030055688	36835	2497	0.0596172	0.0677888
AMEXG_0030047231	50278	3406	0.050539	0.0677433
AMEXG_0030093078	58661	3972	0.0483456	0.0677111
AMEXG_0030092637	24518	1660	0.0461294	0.0677054
AMEXG_0030087301	50283	3404	0.0368912	0.0676968
AMEXG_0030025957	15142	1025	0.0432572	0.0676925
AMEXG_0030090814	64408	4359	0.045072	0.0676779
AMEXG_0030107994	34447	2331	0.0638372	0.0676692
AMEXG_0030006669	370909	25092	0.0526652	0.06765
AMEXG_0030107619	44084	2980	0.0483622	0.0675982
AMEXG_0030119608	61034	4120	0.0407314	0.0675034
AMEXG_0030030094	52672	3554	0.0462485	0.0674742
AMEXG_0030015233	41246	2782	0.0600058	0.067449
AMEXG_0030053664	58077	3916	0.0458701	0.0674277
AMEXG_0030038583	68422	4613	0.0549385	0.0674198
AMEXG_0030095208	19513	1315	0.0425357	0.067391
AMEXG_0030071536	32801	2208	0.047651	0.067315
AMEXG_0030053473	48328	3252	0.0486261	0.0672902
AMEXG_0030034064	31984	2152	0.0398949	0.0672836
AMEXG_0030083172	90888	6115	0.051613	0.0672806
AMEXG_0030093773	131616	8849	0.0500167	0.0672335
AMEXG_0030123032	39661	2666	0.0503013	0.0672197
AMEXG_0030004132	2284509	153498	0.0515857	0.0671908
AMEXG_0030007507	770439	51756	0.0542379	0.0671773
AMEXG_0030065917	39863	2677	0.047588	0.067155
AMEXG_0030090726	5749	386	0.0662724	0.0671421
AMEXG_0030113685	165968	11139	0.0522872	0.0671153
AMEXG_0030067146	59048	3962	0.0538545	0.067098
AMEXG_0030057834	34252	2298	0.0538071	0.067091
AMEXG_0030026480	31757	2130	0.0431716	0.0670718
AMEXG_0030051143	97601	6545	0.0490159	0.0670587
AMEXG_0030056739	24516	1644	0.035487	0.0670583
AMEXG_0030006655	1159552	77743	0.053155	0.0670457
AMEXG_0030015462	51171	3429	0.046159	0.0670106
AMEXG_0030096056	20497	1373	0.0531297	0.0669854
AMEXG_0030096342	14396	964	0.0455682	0.066963
AMEXG_0030106499	90728	6070	0.0525858	0.0669033
AMEXG_0030113882	46299	3097	0.0466965	0.0668913
AMEXG_0030014035	223196	14929	0.0517706	0.0668874
AMEXG_0030083668	80124	5359	0.0453672	0.0668838
AMEXG_0030092310	62742	4196	0.0553855	0.0668771
AMEXG_0030009644	175938	11762	0.0549625	0.0668531
AMEXG_0030011561	120656	8066	0.0501757	0.0668512
AMEXG_0030066517	74907	5005	0.0566035	0.0668162
AMEXG_0030084336	31954	2134	0.0431558	0.0667835
AMEXG_0030106966	10663	712	0.058145	0.066773
AMEXG_0030024029	52797	3525	0.0505711	0.0667652
AMEXG_0030011520	139200	9292	0.0467816	0.0667529
AMEXG_0030043562	72446	4835	0.0472628	0.0667394
AMEXG_0030122317	61928	4132	0.0513177	0.0667226
AMEXG_0030101046	45361	3026	0.0368599	0.0667093
AMEXG_0030069739	53285	3554	0.0478371	0.0666979
AMEXG_0030116493	7172	478	0.0524261	0.0666481
AMEXG_0030106539	46005	3066	0.0546028	0.0666449
AMEXG_0030110176	97169	6475	0.0494705	0.0666365
AMEXG_0030077732	83908	5591	0.0527006	0.0666325
AMEXG_0030099039	59726	3978	0.0359642	0.0666042
AMEXG_0030029733	44521	2965	0.0545585	0.0665978
AMEXG_0030086363	32204	2144	0.0492485	0.0665756
AMEXG_0030010476	223559	14872	0.0542452	0.0665238
AMEXG_0030106937	35924	2389	0.0386928	0.0665015
AMEXG_0030024257	22032	1465	0.0416667	0.0664942
AMEXG_0030092757	28773	1912	0.0543913	0.0664512
AMEXG_0030011478	52882	3513	0.0484664	0.0664309
AMEXG_0030030360	87860	5836	0.0505577	0.0664239
AMEXG_0030042457	50306	3341	0.0543474	0.0664136
AMEXG_0030003341	1274224	84614	0.0513803	0.0664043
AMEXG_0030067530	36905	2450	0.0452784	0.0663867
AMEXG_0030007917	1269638	84179	0.04901	0.0663016
AMEXG_0030076323	10182	675	0.0508741	0.0662935
AMEXG_0030032396	25951	1720	0.0520597	0.0662788
AMEXG_0030010967	721197	47796	0.0537135	0.0662732
AMEXG_0030101586	25818	1711	0.0678984	0.0662716
AMEXG_0030105295	35951	2382	0.0509026	0.0662569
AMEXG_0030068128	68585	4544	0.0484362	0.0662536
AMEXG_0030119174	31797	2105	0.0478662	0.0662012
AMEXG_0030007080	1441130	95395	0.0500635	0.0661946
AMEXG_0030024792	122233	8089	0.0479249	0.0661769
AMEXG_0030114302	36714	2429	0.0490549	0.06616
AMEXG_0030054818	125180	8278	0.044448	0.0661288
AMEXG_0030086243	48075	3179	0.0379615	0.0661258
AMEXG_0030045838	35744	2363	0.0399508	0.066109
AMEXG_0030072955	38795	2564	0.0545173	0.066091
AMEXG_0030003676	648669	42865	0.0520065	0.0660815
AMEXG_0030077436	63040	4163	0.042481	0.0660374
AMEXG_0030103037	74962	4949	0.0477575	0.0660201
AMEXG_0030095972	29524	1949	0.0496545	0.0660141
AMEXG_0030110800	41240	2722	0.0484239	0.0660039
AMEXG_0030018308	45492	3000	0.0537897	0.0659457
AMEXG_0030049862	48998	3231	0.0507572	0.0659415
AMEXG_0030061240	16093	1061	0.0382154	0.0659293
AMEXG_0030077203	30407	2004	0.0450883	0.0659059
AMEXG_0030046406	86994	5733	0.0429455	0.0659011
AMEXG_0030074922	62110	4093	0.0412977	0.0658992
AMEXG_0030033204	38554	2539	0.0560772	0.0658557
AMEXG_0030051490	52077	3429	0.0457784	0.0658448
AMEXG_0030086148	68448	4505	0.049512	0.0658164
AMEXG_0030105661	98243	6460	0.045021	0.0657553
AMEXG_0030068426	69520	4569	0.0485472	0.0657221
AMEXG_0030121197	69674	4578	0.0541809	0.065706
AMEXG_0030049321	47289	3107	0.0536065	0.0657024
AMEXG_0030081266	83048	5456	0.0538243	0.0656969
AMEXG_0030015902	33587	2206	0.0484711	0.0656802
AMEXG_0030010675	197129	12945	0.0480447	0.0656677
AMEXG_0030111402	34694	2278	0.044071	0.0656598
AMEXG_0030101065	57866	3799	0.0568728	0.0656517
AMEXG_0030075523	98901	6491	0.0540338	0.0656313
AMEXG_0030018764	45641	2995	0.0517955	0.0656208
AMEXG_0030116998	45535	2987	0.0580872	0.0655979
AMEXG_0030016548	46416	3044	0.0514909	0.0655808
AMEXG_0030101703	58174	3815	0.0441091	0.0655791
AMEXG_0030112821	55052	3610	0.0486812	0.0655744
AMEXG_0030105472	71734	4702	0.0399671	0.0655477
AMEXG_0030113976	33481	2194	0.0436367	0.0655297
AMEXG_0030117488	42102	2756	0.0490951	0.0654601
AMEXG_0030116394	44093	2885	0.0544758	0.0654299
AMEXG_0030105995	47089	3081	0.0516256	0.0654293
AMEXG_0030083695	39086	2557	0.0362022	0.0654198
AMEXG_0030044146	86931	5684	0.0457029	0.0653852
AMEXG_0030054980	53602	3502	0.0492332	0.0653334
AMEXG_0030079043	47091	3074	0.0546177	0.0652779
AMEXG_0030060728	33782	2205	0.0451424	0.0652714
AMEXG_0030071407	34619	2259	0.054681	0.0652532
AMEXG_0030119330	46330	3023	0.0544356	0.0652493
AMEXG_0030082526	56590	3690	0.0442304	0.0652059
AMEXG_0030029491	84996	5537	0.0465669	0.0651442
AMEXG_0030090766	142431	9272	0.0454325	0.0650982
AMEXG_0030031003	81265	5290	0.0508583	0.0650957
AMEXG_0030014911	101897	6631	0.051817	0.0650755
AMEXG_0030080751	77220	5025	0.0470085	0.0650738
AMEXG_0030115996	64633	4205	0.0456268	0.0650596
AMEXG_0030000191	5343228	347439	0.0496649	0.0650242
AMEXG_0030007172	958684	62337	0.0490151	0.0650235
AMEXG_0030125017	76647	4981	0.0440852	0.0649862
AMEXG_0030030779	38748	2517	0.0403634	0.0649582
AMEXG_0030049505	62250	4042	0.0424418	0.0649317
AMEXG_0030052684	45458	2951	0.0466585	0.0649171
AMEXG_0030009345	438023	28435	0.0519676	0.0649167
AMEXG_0030064256	44685	2896	0.0507553	0.0648092
AMEXG_0030061952	42878	2778	0.0461775	0.0647885
AMEXG_0030002875	5531144	358345	0.05016	0.0647868
AMEXG_0030069996	37433	2425	0.0410867	0.0647824
AMEXG_0030050836	88744	5749	0.0463468	0.0647818
AMEXG_0030114462	119856	7764	0.0466476	0.0647777
AMEXG_0030026355	25768	1669	0.048471	0.0647703
AMEXG_0030031791	90928	5888	0.0524261	0.0647545
AMEXG_0030019155	113110	7322	0.0518875	0.0647334
AMEXG_0030110825	32953	2133	0.0579613	0.0647286
AMEXG_0030114214	37560	2430	0.0516773	0.0646965
AMEXG_0030053918	40438	2615	0.0488402	0.0646669
AMEXG_0030016065	38531	2491	0.0551764	0.0646492
AMEXG_0030038705	41165	2661	0.0555812	0.0646423
AMEXG_0030107510	18255	1180	0.0453027	0.0646398
AMEXG_0030079549	50662	3273	0.0379772	0.0646046
AMEXG_0030012150	459377	29677	0.0513152	0.0646027
AMEXG_0030107301	39414	2546	0.0546253	0.0645963
AMEXG_0030017299	56873	3673	0.0481599	0.0645825
AMEXG_0030044133	76798	4948	0.0585432	0.0644288
AMEXG_0030102790	49051	3160	0.0520683	0.0644227
AMEXG_0030114511	77349	4983	0.0482618	0.0644223
AMEXG_0030058470	40118	2583	0.053218	0.0643851
AMEXG_0030060192	41081	2644	0.0416494	0.0643607
AMEXG_0030114150	61242	3941	0.051419	0.0643513
AMEXG_0030055243	25721	1653	0.0333968	0.0642666
AMEXG_0030110579	28513	1832	0.0623926	0.0642514
AMEXG_0030076569	34849	2238	0.0545209	0.0642199
AMEXG_0030084904	46639	2995	0.0471923	0.0642166
AMEXG_0030010416	691594	44405	0.0482407	0.0642067
AMEXG_0030055345	17135	1100	0.0583017	0.0641961
AMEXG_0030061488	79954	5132	0.0490157	0.0641869
AMEXG_0030083237	28125	1804	0.0487111	0.0641422
AMEXG_0030063375	29383	1884	0.0578566	0.0641187
AMEXG_0030051983	62124	3981	0.0464877	0.0640815
AMEXG_0030089627	23586	1511	0.0636818	0.0640634
AMEXG_0030085643	41079	2629	0.0524356	0.0639986
AMEXG_0030002146	1139257	72874	0.0479014	0.0639663
AMEXG_0030096178	24531	1569	0.0452081	0.0639599
AMEXG_0030019448	62841	4019	0.0456231	0.0639551
AMEXG_0030004606	6480755	414470	0.0493097	0.063954	contig82169
AMEXG_0030088729	50712	3243	0.0536165	0.0639494
AMEXG_0030095165	39193	2505	0.0429669	0.0639145
AMEXG_0030091219	98725	6309	0.0531983	0.0639048
AMEXG_0030125505	21353	1364	0.0506252	0.0638786
AMEXG_0030023796	19870	1269	0.0559134	0.0638651
AMEXG_0030083838	73825	4713	0.0478429	0.0638402
AMEXG_0030013235	79062	5047	0.0485695	0.063836
AMEXG_0030012170	123879	7907	0.0533989	0.0638284
AMEXG_0030078222	27154	1733	0.041504	0.0638212
AMEXG_0030001199	2132620	136095	0.0486491	0.0638159
AMEXG_0030068133	60176	3837	0.0556202	0.063763
AMEXG_0030044307	28960	1845	0.046029	0.0637086
AMEXG_0030095944	45052	2869	0.0378674	0.063682
AMEXG_0030043153	49842	3173	0.0515629	0.0636612
AMEXG_0030075633	20724	1319	0.0163096	0.063646
AMEXG_0030020738	68434	4354	0.0511003	0.0636233
AMEXG_0030010886	95074	6046	0.050771	0.0635926
AMEXG_0030060057	71352	4537	0.0432644	0.0635862
AMEXG_0030038745	62411	3967	0.0480524	0.0635625
AMEXG_0030012422	130046	8262	0.0529274	0.0635314
AMEXG_0030045307	129794	8245	0.0507805	0.0635237
AMEXG_0030089630	37384	2374	0.0506901	0.0635031
AMEXG_0030105606	75864	4817	0.0461088	0.0634952
AMEXG_0030043994	51685	3281	0.045313	0.0634807
AMEXG_0030069843	74239	4712	0.0501488	0.0634707
AMEXG_0030043292	32071	2035	0.0479873	0.063453
AMEXG_0030103551	6667	423	0.0311984	0.0634468
AMEXG_0030049933	26247	1665	0.0488437	0.0634358
AMEXG_0030069878	79325	5032	0.049127	0.0634352
AMEXG_0030046880	34771	2205	0.0438009	0.0634149
AMEXG_0030034093	35913	2276	0.0462228	0.0633754
AMEXG_0030112150	28633	1814	0.0394999	0.0633535
AMEXG_0030069034	22051	1396	0.0427645	0.0633078
AMEXG_0030112168	75681	4791	0.0476606	0.0633052
AMEXG_0030078246	77005	4874	0.0511655	0.0632946
AMEXG_0030091626	84181	5326	0.0441905	0.0632684
AMEXG_0030026408	45403	2872	0.0447107	0.0632557
AMEXG_0030089292	56906	3597	0.0508734	0.0632095
AMEXG_0030012462	218679	13818	0.0523096	0.0631885
AMEXG_0030077940	28785	1817	0.0451972	0.0631232
AMEXG_0030122641	3328	210	0.0444712	0.063101
AMEXG_0030091786	33053	2082	0.044111	0.0629897
AMEXG_0030088403	60056	3781	0.0479219	0.0629579
AMEXG_0030071433	39519	2488	0.0556947	0.0629571
AMEXG_0030106006	42990	2706	0.04515	0.0629449
AMEXG_0030069492	27153	1709	0.0489817	0.0629396
AMEXG_0030072946	57282	3604	0.0418456	0.0629168
AMEXG_0030075136	73214	4605	0.0388314	0.0628978
AMEXG_0030107191	60604	3807	0.0509537	0.0628176
AMEXG_0030097300	38529	2420	0.0526097	0.0628098
AMEXG_0030016374	47671	2994	0.0487508	0.0628055
AMEXG_0030012103	87101	5465	0.0472096	0.0627433
AMEXG_0030003155	9937250	623461	0.0485069	0.0627398
AMEXG_0030021600	16084	1009	0.0410346	0.0627332
AMEXG_0030064712	286862	17966	0.0470819	0.0626294
AMEXG_0030010505	230452	14427	0.0508436	0.0626031
AMEXG_0030004259	3865241	241958	0.047595	0.0625984
AMEXG_0030011443	83263	5212	0.037868	0.0625968
AMEXG_0030049391	73126	4576	0.0511309	0.0625769
AMEXG_0030102306	61129	3825	0.0450523	0.0625726
AMEXG_0030057233	26611	1665	0.0442674	0.0625681
AMEXG_0030060834	83581	5229	0.0485996	0.0625621
AMEXG_0030113076	18010	1126	0.0404775	0.0625208
AMEXG_0030066815	32870	2055	0.0375418	0.062519
AMEXG_0030106336	59752	3735	0.0447851	0.0625084
AMEXG_0030093887	27757	1735	0.0599128	0.0625068
AMEXG_0030097313	30113	1882	0.0502773	0.0624979
AMEXG_0030110277	42071	2629	0.0549785	0.0624896
AMEXG_0030019646	61086	3814	0.0456569	0.0624366
AMEXG_0030087367	47255	2950	0.0558671	0.0624273
AMEXG_0030025161	39457	2463	0.0509922	0.0624224
AMEXG_0030111304	31902	1991	0.0519717	0.0624099
AMEXG_0030096580	99961	6237	0.0505797	0.0623943
AMEXG_0030086452	25281	1577	0.0442625	0.0623789
AMEXG_0030002013	1682759	104887	0.0468463	0.0623304
AMEXG_0030122022	32473	2024	0.0441906	0.0623287
AMEXG_0030050051	68200	4248	0.048651	0.0622874
AMEXG_0030113797	53740	3346	0.038891	0.0622627
AMEXG_0030029927	36817	2292	0.0449792	0.0622539
AMEXG_0030114276	43046	2678	0.0443014	0.0622125
AMEXG_0030013740	246766	15338	0.0480982	0.0621561
AMEXG_0030098697	79592	4947	0.0486984	0.0621545
AMEXG_0030066887	66196	4113	0.0514079	0.0621337
AMEXG_0030111555	13622	846	0.0392013	0.0621054
AMEXG_0030055018	53787	3340	0.0452898	0.0620968
AMEXG_0030064162	77507	4812	0.0458797	0.0620847
AMEXG_0030000291	2334915	144959	0.0476411	0.0620832
AMEXG_0030008544	495160	30735	0.0487297	0.0620708
AMEXG_0030108291	23555	1462	0.0463596	0.0620675
AMEXG_0030122786	33583	2084	0.0463627	0.0620552
AMEXG_0030008325	2647778	164300	0.0485581	0.062052
AMEXG_0030010018	394208	24457	0.0439742	0.0620409
AMEXG_0030039899	29709	1843	0.0539904	0.0620351
AMEXG_0030095086	66806	4144	0.0396072	0.0620304
AMEXG_0030077193	75465	4680	0.050752	0.0620155
AMEXG_0030113453	85738	5317	0.0413002	0.0620145
AMEXG_0030115613	22877	1418	0.039166	0.0619837
AMEXG_0030005689	847212	52504	0.045403	0.0619727
AMEXG_0030081581	38601	2392	0.0326416	0.0619673
AMEXG_0030121929	12185	755	0.0375051	0.0619614
AMEXG_0030024296	38413	2379	0.0333741	0.0619322
AMEXG_0030080425	37090	2297	0.0466972	0.0619304
AMEXG_0030098465	53561	3317	0.0384982	0.0619294
AMEXG_0030107982	39937	2471	0.0354809	0.0618724
AMEXG_0030102009	40381	2498	0.0508655	0.0618608
AMEXG_0030007709	825150	51042	0.0488348	0.0618578
AMEXG_0030056640	40949	2533	0.044299	0.0618574
AMEXG_0030098579	47224	2920	0.0486617	0.061833
AMEXG_0030075089	52467	3244	0.0419883	0.0618293
AMEXG_0030033419	29950	1851	0.0391653	0.061803
AMEXG_0030100733	33851	2092	0.0484181	0.0618002
AMEXG_0030015397	48025	2967	0.0379386	0.0617803
AMEXG_0030094087	34947	2158	0.0365697	0.0617507
AMEXG_0030006960	3106290	191775	0.0464969	0.0617376
AMEXG_0030078435	39341	2428	0.0481686	0.0617168
AMEXG_0030097938	64406	3973	0.0411918	0.0616868
AMEXG_0030066719	118080	7283	0.05	0.0616785
AMEXG_0030025433	21016	1296	0.0493434	0.0616673
AMEXG_0030052707	91396	5635	0.0462165	0.0616548
AMEXG_0030090469	72594	4475	0.0450037	0.0616442
AMEXG_0030111707	58475	3604	0.0502095	0.0616332
AMEXG_0030120592	44941	2769	0.0465054	0.0616141
AMEXG_0030092211	51127	3150	0.0470984	0.0616113
AMEXG_0030055434	12243	754	0.0336519	0.0615862
AMEXG_0030010888	96998	5971	0.0435885	0.061558
AMEXG_0030112204	23006	1416	0.0382074	0.0615492
AMEXG_0030047876	53685	3303	0.0447425	0.0615256
AMEXG_0030087006	20321	1250	0.0312977	0.0615127
AMEXG_0030046405	47503	2921	0.0457655	0.0614909
AMEXG_0030101932	58137	3573	0.0453928	0.0614583
AMEXG_0030038906	41157	2527	0.049542	0.061399
AMEXG_0030005641	4956950	304273	0.047432	0.0613831
AMEXG_0030011793	205191	12594	0.0470245	0.061377
AMEXG_0030053367	14703	902	0.0477454	0.061348
AMEXG_0030008250	249555	15297	0.0464467	0.0612971
AMEXG_0030035492	40604	2488	0.0503399	0.0612748
AMEXG_0030111127	33999	2082	0.0380011	0.0612371
AMEXG_0030104833	24414	1495	0.0444827	0.0612354
AMEXG_0030106808	40161	2459	0.0488534	0.0612286
AMEXG_0030061250	34970	2140	0.0352588	0.0611953
AMEXG_0030076604	40344	2468	0.0509369	0.0611739
AMEXG_0030015936	41357	2526	0.0535822	0.0610779
AMEXG_0030005453	878097	53623	0.0464163	0.0610673
AMEXG_0030075768	43236	2640	0.0496808	0.0610602
AMEXG_0030060857	40179	2453	0.0455711	0.0610518
AMEXG_0030122434	72311	4413	0.0339229	0.0610281
AMEXG_0030000866	6620740	403854	0.047654	0.0609983	contig10442
AMEXG_0030057007	52595	3208	0.0453275	0.0609944
AMEXG_0030005544	1239822	75620	0.0455606	0.0609926	Mex_NM_017994_Contig_1
AMEXG_0030073915	58696	3580	0.0451479	0.0609922
AMEXG_0030067397	70685	4306	0.0429653	0.0609182
AMEXG_0030080141	27881	1698	0.0358667	0.0609017
AMEXG_0030070460	37292	2271	0.0519951	0.0608978
AMEXG_0030103343	30350	1848	0.0473147	0.0608896
AMEXG_0030102517	65109	3964	0.0471517	0.0608825
AMEXG_0030118303	31885	1941	0.0440646	0.060875
AMEXG_0030081863	72031	4384	0.0517416	0.0608627
AMEXG_0030125558	35635	2168	0.0418128	0.0608391
AMEXG_0030052369	29277	1781	0.0384602	0.0608327
AMEXG_0030041202	22930	1394	0.0482338	0.0607937
AMEXG_0030022502	53087	3227	0.0446814	0.060787
AMEXG_0030001485	4592151	279106	0.0464521	0.0607789
AMEXG_0030112185	19238	1169	0.0379977	0.0607652
AMEXG_0030093293	37722	2292	0.0576587	0.0607603
AMEXG_0030002659	2308269	140200	0.0466839	0.0607382
AMEXG_0030067312	61717	3748	0.0407829	0.0607288
AMEXG_0030004850	1579784	95916	0.0476717	0.0607146
AMEXG_0030027052	54817	3328	0.0496014	0.0607111
AMEXG_0030106795	82131	4986	0.0507969	0.0607079
AMEXG_0030040046	28440	1725	0.0509494	0.060654
AMEXG_0030037808	39642	2403	0.0504263	0.0606175
AMEXG_0030105728	65559	3971	0.0514193	0.0605714
AMEXG_0030010791	145024	8783	0.0445926	0.0605624
AMEXG_0030085674	81718	4949	0.0455958	0.0605619
AMEXG_0030121261	12352	748	0.035136	0.060557
AMEXG_0030005872	1853852	112119	0.0458138	0.0604789
AMEXG_0030098882	72598	4388	0.0385272	0.0604424
AMEXG_0030015831	64988	3927	0.0521789	0.0604265
AMEXG_0030069065	43724	2642	0.0501555	0.0604245
AMEXG_0030012061	349231	21097	0.0439337	0.0604099
AMEXG_0030056084	20544	1241	0.0516452	0.0604069
AMEXG_0030015946	39164	2365	0.0478501	0.0603871
AMEXG_0030006215	1198785	72333	0.045929	0.0603386
AMEXG_0030006197	1919612	115824	0.0453487	0.0603372	contig107130
AMEXG_0030013373	280580	16927	0.0484817	0.0603286
AMEXG_0030084424	64432	3884	0.0457071	0.0602806
AMEXG_0030075540	36931	2225	0.0425117	0.0602475
AMEXG_0030035290	77954	4696	0.0476948	0.0602407
AMEXG_0030049608	39727	2393	0.0484054	0.0602361
AMEXG_0030041438	30837	1857	0.0480267	0.0602199
AMEXG_0030047127	57083	3436	0.0490339	0.0601931
AMEXG_0030104286	66586	4008	0.0453549	0.0601928
AMEXG_0030008407	1509536	90813	0.0448946	0.0601595
AMEXG_0030080405	52931	3184	0.0445863	0.0601538
AMEXG_0030051467	50886	3059	0.0487364	0.0601148
AMEXG_0030120013	37803	2272	0.0494405	0.0601011
AMEXG_0030070577	58093	3489	0.0407967	0.0600589
AMEXG_0030113703	56863	3415	0.0397974	0.0600566
AMEXG_0030066234	74787	4490	0.0495006	0.0600372
AMEXG_0030057366	21576	1295	0.0532536	0.0600204
AMEXG_0030010845	1896469	113781	0.0474714	0.0599962
AMEXG_0030041734	10055	603	0.0199901	0.0599702
AMEXG_0030044896	23465	1405	0.0496484	0.0598764
AMEXG_0030084602	30063	1800	0.039384	0.0598743
AMEXG_0030021639	43906	2627	0.0398807	0.0598324
AMEXG_0030012620	100051	5982	0.0492949	0.0597895
AMEXG_0030117834	80035	4785	0.0381958	0.0597863
AMEXG_0030105089	56235	3358	0.0419134	0.0597137
AMEXG_0030102801	29178	1742	0.0507917	0.0597025
AMEXG_0030003117	382618	22841	0.0490986	0.0596966
AMEXG_0030107684	25659	1531	0.0455591	0.0596672
AMEXG_0030124349	65336	3898	0.0405749	0.0596608
AMEXG_0030032991	45653	2723	0.032528	0.0596456
AMEXG_0030011225	366958	21876	0.0438388	0.0596145
AMEXG_0030067339	56329	3357	0.0327362	0.0595963
AMEXG_0030045352	5974	356	0.0423502	0.0595916
AMEXG_0030118503	64578	3848	0.0466258	0.0595869
AMEXG_0030014018	150285	8955	0.0405297	0.0595868
AMEXG_0030006004	1102664	65688	0.0446609	0.0595721
AMEXG_0030001680	2814654	167650	0.0453395	0.0595633
AMEXG_0030046487	41620	2478	0.0439212	0.0595387
AMEXG_0030019999	35894	2137	0.0540759	0.0595364
AMEXG_0030005225	387784	23083	0.047854	0.0595254
AMEXG_0030062368	84024	5000	0.0422141	0.0595068
AMEXG_0030123290	6169	367	0.0474955	0.059491
AMEXG_0030090269	50727	3015	0.0419303	0.0594358
AMEXG_0030009762	450100	26744	0.0441169	0.0594179
AMEXG_0030105409	54885	3261	0.0464608	0.0594151
AMEXG_0030078213	36295	2156	0.0361482	0.0594021
AMEXG_0030109741	66375	3942	0.0434802	0.0593898
AMEXG_0030122122	82733	4913	0.0450727	0.0593838
AMEXG_0030024776	30475	1809	0.0515505	0.0593601
AMEXG_0030075765	3622	215	0.0593595	0.0593595
AMEXG_0030124242	80227	4762	0.0502325	0.0593566
AMEXG_0030015510	25721	1526	0.0407838	0.059329
AMEXG_0030018240	41190	2443	0.0461763	0.0593105
AMEXG_0030072794	16156	958	0.0384377	0.0592969
AMEXG_0030084085	76756	4551	0.0404138	0.0592918
AMEXG_0030000585	3696195	219052	0.0467594	0.0592642
AMEXG_0030065971	84525	5009	0.0457143	0.0592606
AMEXG_0030056178	63399	3757	0.0427767	0.0592596
AMEXG_0030106700	14872	881	0.0415546	0.0592388
AMEXG_0030018578	37768	2237	0.0402987	0.05923
AMEXG_0030081670	108798	6444	0.041407	0.059229
AMEXG_0030011651	140692	8329	0.0434211	0.0592002
AMEXG_0030055657	58135	3441	0.036398	0.0591898
AMEXG_0030011721	93867	5554	0.042997	0.0591688
AMEXG_0030115083	7538	446	0.0282568	0.0591669
AMEXG_0030057016	55259	3269	0.0468702	0.0591578
AMEXG_0030021720	81236	4803	0.0484268	0.059124
AMEXG_0030050926	39264	2321	0.0415393	0.0591127
AMEXG_0030006259	2393800	141496	0.0457766	0.0591094
AMEXG_0030001820	3833184	226451	0.0468848	0.0590765
AMEXG_0030078252	39349	2324	0.0469389	0.0590612
AMEXG_0030034794	16478	973	0.0491564	0.0590484
AMEXG_0030096043	48626	2870	0.0457163	0.0590219
AMEXG_0030071285	68613	4048	0.0448166	0.0589976
AMEXG_0030061773	52123	3074	0.0515511	0.0589759
AMEXG_0030111008	48020	2832	0.0420658	0.0589754
AMEXG_0030007182	2718670	160282	0.045043	0.058956
AMEXG_0030058610	24670	1454	0.0382246	0.058938
AMEXG_0030024161	68756	4050	0.0578713	0.058904
AMEXG_0030111148	79714	4695	0.0447726	0.0588981
AMEXG_0030080776	30683	1807	0.0467034	0.0588925
AMEXG_0030060550	87366	5145	0.0455555	0.0588902
AMEXG_0030007587	1881255	110758	0.0460756	0.0588745
AMEXG_0030058284	57908	3409	0.0479726	0.0588692
AMEXG_0030092234	45339	2668	0.0328415	0.0588456
AMEXG_0030029932	29401	1729	0.0386722	0.0588075
AMEXG_0030078739	71809	4222	0.0435461	0.0587949
AMEXG_0030084306	40889	2404	0.0525814	0.0587933
AMEXG_0030083420	71542	4206	0.0486148	0.0587906
AMEXG_0030035136	41557	2443	0.0322208	0.0587867
AMEXG_0030016888	34405	2022	0.0436274	0.0587705
AMEXG_0030112901	38241	2244	0.0440627	0.0586805
AMEXG_0030001189	2432437	142709	0.0428648	0.0586691
AMEXG_0030009430	1931737	113310	0.0440412	0.0586571
AMEXG_0030025331	45811	2687	0.0424789	0.058654
AMEXG_0030002706	8487862	497840	0.0454189	0.0586532
AMEXG_0030032854	32389	1899	0.0424527	0.058631
AMEXG_0030029506	35983	2109	0.0399355	0.058611
AMEXG_0030061927	28289	1657	0.0296582	0.058574
AMEXG_0030002004	1117304	65431	0.0453314	0.0585615
AMEXG_0030095255	31182	1826	0.0384517	0.0585594
AMEXG_0030028178	59033	3456	0.0454661	0.0585435
AMEXG_0030074887	102143	5978	0.0402769	0.0585258
AMEXG_0030033847	76529	4477	0.0474853	0.0585007
AMEXG_0030019595	56238	3289	0.0468544	0.0584836
AMEXG_0030041120	65678	3841	0.0414751	0.0584823
AMEXG_0030075349	42907	2509	0.0351924	0.0584753
AMEXG_0030060223	55116	3222	0.0375934	0.0584585
AMEXG_0030074098	30976	1810	0.0519434	0.0584323
AMEXG_0030106981	35921	2098	0.0417305	0.0584059
AMEXG_0030043517	34275	2001	0.0398833	0.0583807
AMEXG_0030014134	129928	7583	0.0421233	0.0583631
AMEXG_0030015192	80463	4696	0.0432373	0.0583622
AMEXG_0030017088	9356	546	0.0171013	0.0583583
AMEXG_0030081228	83250	4858	0.0391712	0.0583544
AMEXG_0030003576	4100763	239241	0.0437628	0.0583406
AMEXG_0030045159	16833	982	0.0324957	0.0583378
AMEXG_0030018273	26737	1559	0.0423009	0.0583087
AMEXG_0030010544	418763	24415	0.0486337	0.0583027
AMEXG_0030003374	1524244	88828	0.0437095	0.0582768
AMEXG_0030119248	83887	4888	0.0427718	0.0582689
AMEXG_0030004267	4594220	267696	0.0445614	0.058268
AMEXG_0030110339	32044	1867	0.0457184	0.0582636
AMEXG_0030061432	33610	1958	0.0402261	0.0582565
AMEXG_0030074011	30921	1801	0.0452767	0.0582452
AMEXG_0030014878	83420	4856	0.047135	0.0582115
AMEXG_0030107459	32285	1879	0.0476072	0.0582004
AMEXG_0030053741	98800	5747	0.0484615	0.058168
AMEXG_0030016281	55821	3246	0.0425467	0.0581502
AMEXG_0030009252	1478403	85962	0.0449979	0.0581452
AMEXG_0030050591	85832	4990	0.0443424	0.0581368
AMEXG_0030114750	40897	2377	0.0510551	0.0581216
AMEXG_0030095411	40611	2359	0.0467115	0.0580877
AMEXG_0030106149	129160	7502	0.0446036	0.058083
AMEXG_0030011379	206173	11975	0.0455443	0.0580823
AMEXG_0030104021	26423	1533	0.0455664	0.0580176
AMEXG_0030125724	61698	3579	0.0499206	0.0580084
AMEXG_0030024019	40192	2331	0.0449094	0.0579966
AMEXG_0030078109	35303	2047	0.0490327	0.0579837
AMEXG_0030098076	81700	4736	0.0398286	0.0579682
AMEXG_0030047140	53441	3097	0.0475665	0.0579518
AMEXG_0030116727	76717	4445	0.0397044	0.0579402
AMEXG_0030004657	743584	43079	0.0477122	0.0579343
AMEXG_0030073067	76833	4451	0.0398527	0.0579308
AMEXG_0030050296	48897	2832	0.0415772	0.0579177
AMEXG_0030018523	67806	3926	0.0497596	0.0579005
AMEXG_0030054121	107317	6213	0.0436278	0.0578939
AMEXG_0030094894	33038	1912	0.0394697	0.0578728
AMEXG_0030097285	28148	1629	0.0373028	0.0578727
AMEXG_0030029328	95837	5546	0.0434488	0.0578691
AMEXG_0030039934	46313	2680	0.0415434	0.0578671
AMEXG_0030103360	45342	2621	0.0473733	0.0578051
AMEXG_0030065295	16509	954	0.0414319	0.0577867
AMEXG_0030076011	46573	2689	0.0383699	0.0577373
AMEXG_0030040135	30745	1775	0.0422508	0.057733
AMEXG_0030029479	73393	4237	0.0421566	0.0577303
AMEXG_0030102834	74295	4289	0.0383606	0.0577293
AMEXG_0030093849	36071	2082	0.0500402	0.0577195
AMEXG_0030013052	101154	5831	0.0368646	0.0576448
AMEXG_0030051850	35147	2025	0.0537457	0.0576152
AMEXG_0030078798	68734	3959	0.0484622	0.0575989
AMEXG_0030104598	80713	4645	0.0411458	0.0575496
AMEXG_0030031933	38250	2199	0.0474771	0.0574902
AMEXG_0030101692	62946	3617	0.0388269	0.057462
AMEXG_0030037370	50225	2885	0.0453758	0.0574415
AMEXG_0030074750	33369	1916	0.0287992	0.0574186
AMEXG_0030010616	199965	11470	0.0405371	0.05736
AMEXG_0030020180	41947	2406	0.0438887	0.0573581
AMEXG_0030071928	65666	3766	0.0418329	0.0573508
AMEXG_0030075012	33619	1928	0.0370624	0.0573485
AMEXG_0030055850	39445	2262	0.0416276	0.0573457
AMEXG_0030049481	35965	2062	0.0330877	0.0573335
AMEXG_0030105390	86726	4972	0.0427784	0.05733
AMEXG_0030028892	40127	2298	0.0508635	0.0572682
AMEXG_0030014266	62893	3601	0.042946	0.057256
AMEXG_0030062759	89138	5100	0.0464785	0.0572147
AMEXG_0030048417	126793	7253	0.0428257	0.0572035
AMEXG_0030057555	26382	1509	0.0350618	0.0571981
AMEXG_0030103448	18603	1064	0.0414987	0.0571951
AMEXG_0030085078	70294	4018	0.0436737	0.0571599
AMEXG_0030121014	48969	2798	0.0394535	0.0571382
AMEXG_0030071304	37426	2138	0.0406936	0.0571261
AMEXG_0030078904	30704	1754	0.0503192	0.0571261
AMEXG_0030030461	36230	2068	0.0441623	0.0570798
AMEXG_0030014901	100944	5761	0.0469666	0.0570712
AMEXG_0030034089	46370	2646	0.0483287	0.0570628
AMEXG_0030101546	58690	3349	0.0422389	0.0570625
AMEXG_0030037429	61955	3533	0.0407715	0.0570253
AMEXG_0030039637	84911	4838	0.0395708	0.0569773
[truncated: 543 more rows]
