# Supplementary material for: Miniscule differences between sex chromosomes in the giant genome of a salamander
Source: Sci Rep. 2018 Dec 14;8:17882. doi: 10.1038/s41598-018-36209-2 (PMC6294749; doi:10.1038/s41598-018-36209-2)
Supplement: Supplementary file 3 — Supplementary Dataset 2 [file 41598_2018_36209_MOESM3_ESM.xlsx]

## Sheet: Sheet1
Supplementary Table 1 - Alignment statistics and estimated coverage ratios for regions that show enrichment in females
SuperContig	start position of interval	length of interval	average depth of coverage for 22 females (average = sum of per base coverage for valid bases / number of valid bases)	average depth of coverage for 26 males (average = sum of per base coverage for valid bases / number of valid bases)	log2(standardized coverage ratio)
SuperContig_2627	90703	1166	12.6053	2.81503	2.03792
SuperContig_19891	0	2511	14.9622	1.6163	3.08666
SuperContig_19891	2511	1001	14.473	0.283	5.648
SuperContig_19891	3512	1049	15.2772	0.144566	6.68847
SuperContig_34363	61891	1269	10.97	3.02498	2.1055
SuperContig_40322	16271	1521	9.89861	2.57853	2.03233
SuperContig_46740	60492	1001	13.2238	0	5.7427
SuperContig_46943	19669	1228	13.0597	0.290547	4.93945
SuperContig_46943	20897	1029	15.5914	0.798202	4.65905
SuperContig_46943	21926	1117	16.1228	2.95941	2.42201
SuperContig_46943	23043	1034	17.2826	1.37413	3.73013
SuperContig_46943	25387	4889	15.422	0.335	5.10342
SuperContig_59345	40261	1002	31.4601	1.0988	5.02337
SuperContig_60851	50879	4684	13.4127	1.19859	3.63645
SuperContig_74058	49800	1129	10.8539	2.83099	2.11355
SuperContig_76724	49483	624	16.5081	4.60323	2.04333
SuperContig_117259	30544	4733	38.6713	2.63437	4.00997
SuperContig_153703	13165	1083	16.2914	0.634731	4.4897
SuperContig_153703	14248	2095	17.8503	0.969062	3.97241
SuperContig_153703	16343	1006	16.2177	0	6.28194
SuperContig_156107	0	5326	13.9512	3.33566	2.25559
SuperContig_161302	28898	3149	16.01	2.00797	2.43484
SuperContig_161302	32047	1018	16.6451	0	6.35613
SuperContig_173778	21947	3547	12.9193	0.415339	5.20421
SuperContig_173778	25494	1094	15.7749	1.12849	3.70836
SuperContig_173778	26588	1331	14.761	0.136	6.7715
SuperContig_173778	27919	2624	14.2161	0	5.92947
SuperContig_173778	30543	1007	14.3178	0	5.95721
SuperContig_192805	0	1083	14.153	0.525	4.92042
SuperContig_210552	22783	3922	13.1624	1.25545	3.55766
SuperContig_210552	26705	745	15.1624	2.94586	2.36024
SuperContig_251936	21761	1116	14.17	1.751	2.09998
SuperContig_277535	20883	871	12.6935	2.07899	2.5658
SuperContig_279574	9545	8182	15.7253	0.976024	3.8621
SuperContig_290014	2006	1032	13.3713	0.0768463	7.8602
SuperContig_298803	12013	3958	23.014	3.36164	2.57771
SuperContig_298803	15971	4295	19.5978	1.96008	3.36307
SuperContig_315561	14391	4809	22.5782	0.164848	7.4982
SuperContig_316562	7474	1482	30.3848	4.4008	2.41749
SuperContig_360331	15742	853	8.6701	1.85911	2.49037
SuperContig_392171	0	1123	21.5165	3.03696	3.10885
SuperContig_394532	0	1083	11.8661	0.0959041	7.54021
SuperContig_394532	1083	2404	29.32	3.763	2.81234
SuperContig_394532	3487	1082	29.2537	1.77123	3.56903
SuperContig_394532	4569	1002	29.3673	0.190619	7.54104
SuperContig_394532	5571	1029	23.0826	0	7.2681
SuperContig_394532	6600	8324	27.8692	2.07799	2.47241
SuperContig_406969	0	1554	13.666	0.005	8.96433
SuperContig_415675	1371	1024	15.1128	1.25649	3.4134
SuperContig_415675	2395	1017	15.028	0	6.15664
SuperContig_415675	3412	1024	16.8151	2.26342	2.39818
SuperContig_415675	12540	1011	16.7502	2.18781	2.79634
SuperContig_417774	0	7504	16.5075	3.00398	2.18366
SuperContig_417774	7504	6260	15.4545	0	6.03072
SuperContig_419412	7697	1027	18.2515	3.39521	2.2964
SuperContig_437683	0	1118	13.6808	2.39625	2.30241
SuperContig_446459	0	3827	15.4615	2.17582	2.8867
SuperContig_446459	3827	1013	16.6627	0	6.38044
SuperContig_446459	4840	1177	14.8861	0.605108	5.09876
SuperContig_446459	6017	1297	14.0487	0.723932	4.15361
SuperContig_446459	7314	1149	15.1527	0	6.33721
SuperContig_446459	8463	1074	13.4238	0	5.77789
SuperContig_446459	9537	3147	14.893	0.570749	4.89232
SuperContig_453952	0	4554	16.9013	1.03789	4.21449
SuperContig_467643	2781	1064	11.2719	0.064741	7.58916
SuperContig_471200	10965	803	10.1182	3.19808	2.01074
SuperContig_473491	0	4271	13.001	1.08674	3.94584
SuperContig_473491	4271	5995	14.2805	0.701685	4.63355
SuperContig_473491	10266	1433	13.2084	1.4145	3.22246
SuperContig_474479	10193	1016	15.933	3.307	2.47826
SuperContig_481414	0	1050	12.8475	0	5.68401
SuperContig_481414	1050	5685	14.0671	0	5.919
SuperContig_481414	6735	1010	13.5714	0.124875	6.8311
SuperContig_481414	7745	1029	13.1518	0.181818	6.54025
SuperContig_481414	8774	1106	14.0726	0	5.83412
SuperContig_481414	9880	1378	12.6038	0	5.56462
SuperContig_512414	0	10445	9.4979	1.57784	2.86667
SuperContig_556195	0	4573	10.8784	0.0727817	7.62257
SuperContig_556195	4573	1004	14.3227	0	5.96955
SuperContig_556195	5577	2587	16.8215	0	6.33928
SuperContig_556195	8164	857	16.2699	0	6.05005
SuperContig_564936	0	4957	8.99214	1.91356	2.19938
SuperContig_564936	4957	2281	10.7428	1.90628	2.35044
SuperContig_564936	7238	1583	9.88038	1.2201	3.08859
SuperContig_590483	7350	843	10.3682	2.51591	2.30339
SuperContig_603263	6703	1046	12.8855	0	5.7002
SuperContig_617391	0	1033	15.8526	0.645418	5.01162
SuperContig_620750	0	1021	17.4371	3.36427	2.30972
SuperContig_620750	1021	1331	12.5818	0.570862	4.41508
SuperContig_733470	0	1084	13.501	0	5.64909
SuperContig_741796	3731	1127	14.16	0.937	4.07133
SuperContig_748639	0	1738	11.7147	3.13221	2.13211
SuperContig_758805	0	4910	15.3938	1.34995	2.48889
SuperContig_768940	0	4562	14.485	1.258	2.82399
SuperContig_785733	0	4854	24.3072	0.151093	7.75309
SuperContig_832731	3864	764	8.99074	2.34954	2.02532
SuperContig_835607	0	4615	21.5287	1.84122	2.83045
SuperContig_838362	0	4602	13.4051	0.340633	6.01484
SuperContig_845811	0	4569	24.3067	5.05445	2.16352
SuperContig_878868	0	4437	12.2474	0	3.66567
SuperContig_890532	0	4388	12.6494	3.26353	2.25193
SuperContig_913382	0	2942	14.2522	0	6.02199
SuperContig_913382	2942	1069	13.3604	0	5.84756
SuperContig_918807	0	4196	15.016	0.124601	7.71078
SuperContig_919371	0	4182	31.0236	2.17485	4.21639
SuperContig_922619	0	1142	14.6109	0.183085	6.20595
SuperContig_922619	1142	1011	14.8417	0	6.16553
SuperContig_922619	2153	1017	13.599	0	5.93057
SuperContig_922619	3170	500	16.202	0.468	4.95578
SuperContig_935617	2037	505	17.8088	0.318725	6.00341
SuperContig_942014	1124	1107	12.7076	1.5519	2.54025
SuperContig_957863	1064	843	11.9473	0	5.29904
SuperContig_958271	1105	794	11.211	0.31083	5.05992
SuperContig_959342	0	1002	21.491	0.245509	7.09996
SuperContig_959342	1002	877	25.4163	0.232439	7.02628
SuperContig_960617	0	1048	15.6717	0	6.19461
SuperContig_960617	1048	809	14.03	0	5.32432
SuperContig_981147	0	1248	11.014	0.0768463	7.10003
SuperContig_990339	0	1276	13.2358	2.39361	2.29521
SuperContig_990642	0	1188	14.0847	0.568725	5.01616
SuperContig_996888	0	1035	14.4316	0	5.97381
SuperContig_1012684	0	1318	10.9956	0.289678	5.1306
SuperContig_1019780	0	1014	18.7448	1.50648	3.34034
SuperContig_1020414	0	1209	11.8991	0	5.49656
SuperContig_1025868	0	1238	12.8215	0	5.41967
SuperContig_1027611	0	1229	16.2411	2.32947	2.92097
SuperContig_1035414	0	1125	13.9035	0	5.97115
SuperContig_1035909	0	1119	14.1502	0.497512	4.72654
SuperContig_1044783	0	1092	12.5319	0.467131	4.4886
SuperContig_1049881	0	1121	14.3118	0.0903226	7.34402
SuperContig_1052053	0	1048	24.6965	0.078607	9.16405
SuperContig_1053769	0	1104	8.94924	0.969543	3.43222
SuperContig_1072833	0	1030	17.0745	3.60106	2.05618
SuperContig_1079543	0	1007	12.6963	0	5.37762
SuperContig_1083091	0	995	15.1498	1.54161	3.67695
SuperContig_1083530	0	994	12.8842	0.797814	3.7164
SuperContig_1084421	0	991	14.2149	0	5.95936
SuperContig_1084501	0	991	18.9158	3.6943	2.12702
SuperContig_1087647	0	980	11.3089	0.189189	5.91969
SuperContig_1093498	0	962	12.5731	2.53191	2.24202
SuperContig_1094813	0	958	15.6513	2.27807	2.46863
SuperContig_1096420	0	954	14.9363	0	5.85798
SuperContig_1098262	0	948	13.2086	2.81996	2.57514
SuperContig_1098673	0	947	12.5201	0.642117	4.38102
SuperContig_1103422	0	933	9.68151	2.16438	2.36484
SuperContig_1105317	0	928	15.4416	1.63418	3.10575
SuperContig_1110157	0	915	18.7948	3.98518	2.28975
SuperContig_1122619	0	883	22.4792	1.63227	4.00621
SuperContig_1136461	0	850	11.9446	0.324615	5.74926
SuperContig_1139773	0	843	13.8986	0.703422	4.12378
SuperContig_1145394	0	831	19.0052	1.46831	4.11248
SuperContig_1146389	0	828	22.8611	1.27536	4.33272
SuperContig_1164140	0	792	9.78	2.615	2.21412
SuperContig_1185185	0	753	14.0651	0.860558	4.0598
SuperContig_1187011	0	750	17.948	0.124	7.37495
SuperContig_1196200	0	734	15.3526	2.72492	2.64883
SuperContig_1198589	0	730	22.2833	0.752322	5.38805
SuperContig_1201750	0	725	15.0924	0	5.63366
SuperContig_1210569	0	711	10.2614	0.122772	5.99144
SuperContig_1211249	0	710	15.9322	2.08012	2.87477
SuperContig_1229280	0	684	10.3411	0.00211864	9.46205
SuperContig_1229780	0	683	12.5114	0	5.04194
SuperContig_1230612	0	682	10.2865	2.69792	2.0873
SuperContig_1230696	0	682	15.7132	1.69572	3.05802
SuperContig_1235854	0	675	21.8608	0.0628743	8.0863
SuperContig_1239469	0	670	12.5311	2.18209	2.89794
SuperContig_1240926	0	668	14.9658	1.25661	3.37802
SuperContig_1241295	0	668	23.9655	0	6.72319
SuperContig_1242854	0	666	15.7346	0.352254	5.52424
SuperContig_1252818	0	653	13.6721	0	5.20508
SuperContig_1254711	0	651	16.4645	0	5.54969
SuperContig_1254857	0	651	12.7476	0.602894	4.51292
SuperContig_1257039	0	648	14.5101	2.71115	2.36646
SuperContig_1257142	0	648	14.7914	0	5.12677
SuperContig_1265631	0	637	12.2907	1.52713	2.88912
SuperContig_1268404	0	634	15.0362	1.77931	3.23659
SuperContig_1270996	0	631	11.8353	0.0705882	6.79071
SuperContig_1279485	0	621	12.6223	1.55382	2.99346
SuperContig_1284214	0	616	12.1115	0.0665557	6.89125
SuperContig_1284615	0	616	13.0683	0	4.47566
SuperContig_1284829	0	616	14.5121	3.28841	2.03435
SuperContig_1293770	0	606	10.9365	0	3.06612
SuperContig_1294865	0	605	31.2479	8.63471	2.06565
SuperContig_1334899	0	565	14.7246	0	5.15617
SuperContig_1336538	0	563	12.1452	2.99585	2.21038
SuperContig_1340037	0	560	14.7347	1.03069	3.93846
SuperContig_1341939	0	558	10.1873	0.440771	4.71359
SuperContig_1350522	0	551	14.1274	3.94268	2.02577
SuperContig_1351829	0	549	16.5394	2.75895	2.34749
SuperContig_1353718	0	548	11.0725	2.69565	2.33875
SuperContig_1366861	0	536	17.5894	3.2947	2.59957
SuperContig_1369955	0	534	13.4392	0	4.7785
SuperContig_1379076	0	526	10.9598	2.64257	2.17348
SuperContig_1382300	0	523	10.74	2.87315	2.14252
SuperContig_1387583	0	519	13.1289	2.90789	2.03968
SuperContig_1398497	0	510	12.2468	0	3.81106
SuperContig_1400557	0	509	13.0508	0	4.51571
SuperContig_1402586	0	507	8.81308	2.01869	2.11938
SuperContig_1406724	0	504	23.3685	0.513944	5.57793
SuperContig_1409829	0	502	13.5498	0.406375	4.73176
SuperContig_1412166	0	500	11.518	0.510791	4.81106
