# Supplementary material for: Miniscule differences between sex chromosomes in the giant genome of a salamander
Source: Sci Rep. 2018 Dec 14;8:17882. doi: 10.1038/s41598-018-36209-2 (PMC6294749; doi:10.1038/s41598-018-36209-2)
Supplement: Supplementary file 4 — Supplementary Dataset 3 [file 41598_2018_36209_MOESM4_ESM.xlsx]

## Sheet: Sheet 1
Supplementary Table 3 - Summary of PCR assays for predicted female-specific regions
Scaffold name	Forward primer	Reverse primer	Results of PCR	Repetitive	Sex candidate primer #	Fragment size
SuperContig_446459	ATTCCGTTACTCAACTTGACAACTACT	GATTTAAGATCTCCTTTGTATGAGCAC	Female-specific	1	1	242
SuperContig_481414	TGTTTATGACCTGGTATAGTGTGGATA	ATAAATATGGACTAGGACACCTACACG	Female-specific	p	2	164
SuperContig_556195	TTACGTTCAGACTTAAAACTAGCCAAT	CTGCAAAGAGATATTAAAAAGGACATC	Female-specific	p	3	233
SuperContig_922619	AAAGTATAAGACCAGAACAACATCAGG	CTAAAAGCAACCACCTTATCTATCTTG	Female-specific	1	4	151
SuperContig_959342	ATGAAACTGCAAAATTAAGAAAAACAT	AGACTATAGTTTAAATTCACCCCACCT	Female-specific	p	5	229
SuperContig_960617	CTATATTGCTTCCTATTGTTGGTTCAT	CACAATGAATAGAGAGTCACTAGGTTG	Female-specific	p	6	155
SuperContig_981147	TTACACTGTCAAATAAAGTGAATGTCC	TATACCCTAGTATCCTAAAACGGGATT	Female-specific		7	179
SuperContig_990642	AACCCAATACAAAAGGTAAACATGTAG	AGAAAGAGAAATTGGGCTTACTTTAAC	Female-specific	ATRW contig	8	219
SuperContig_1019780	GTTTATCATGAAACTCACCAATTCTTT	GTTAGATAAAAACCCATAGCCACAATA	amplified in both equally	1	9	206
SuperContig_1020414	TTTGTCGGTATGTTGTTCTTATATGTG	ACCCAGAGAACTAGCAACAGAGATAG	Female-specific	1	10	153
SuperContig_1025868	AAAATAAACACTCTCCTGTACGGTATG	GAAACAACATGAATTAAGAAGTGGTCT	Female-specific	1	11	232
SuperContig_1027611	CTACAAAAAGACTAATGGCCATAAAAA	CATGTTAGTATAGATTGCAAGGTCAAA	Female-specific	1	12	150
SuperContig_1035414	GTAACACATTTTTATCCTTTCTCTCCA	ATCAGTGTTTTGAACTCATCATCTACA	Female-specific	p	13	169
SuperContig_1035909	ACTTATCTATAACCTCCGGATTTTGAC	TTAAGTTAAGTGCTTCCATCAGAAGTT	Female-specific		14	172
SuperContig_1049881	TCTCTAACATAATCTCGGCAGCTAATA	TTGAGAACTCCACAAATAAACTTTCTAA	No amplification	1	15	229
SuperContig_1052053	TTCCAGTTCTAAGATTATTTTGTGGAT	CTAAATCCTTCTCCTTCTAAGGTTCAA	amplified in both equally		16	190
SuperContig_1083530	GTAGCTCCTGAGTTCAACAAAGAAAT	AGAAGTGCTGTGGAGTTAGTATTGAGT	Female-specific		17	183
SuperContig_1084421	CATTGTACTCCTTGTTAGTACTTCGGTA	ATGTCCTTTAGAAGAATGTTATTCAGC	Female-specific		18	398
SuperContig_1087647	GCCCTCAGTCTTAAAACCTAGTCTAAT	ACAAATTGTGCTATTTTGTATGTTTTG	all F; 1/6 M	1	19	183
SuperContig_1096420	TAAATTCTTCGTTCTTTCTCCTAACTG	AGTACAATACAGGCACATAAACATGAG	Female-specific	1	20	223
SuperContig_1098673	GTCGTCACAATATACTTCAACTAACGA	TAGCGTAGTTTGATATTACCTTGTCCT	Female-specific		21	183
SuperContig_1105317	TATTTATGATTGTTTTTCAAATCACGA	GGGGCAGATAAAATATCCTCATATAAT	Female-specific	1	22	166
SuperContig_1122619	TTCATTTTTCAGTTTAAACACTTAGCA	GTAAAGCAGTTGTTTGTTGTTTCATAA	Female-specific	p	23	170
SuperContig_1136461	GTACTATATATTGTTCCGGTTGTGCTT	GGATACCAGGATAATATGGGTAATTTT	Female-specific	1	24	235
SuperContig_1139773	GCTTCGACAGGTGTAAAGTAAAAATAC	ACTTATGAATAAATCTGCAATGCTTTT	Female-specific	p	25	222
SuperContig_1187011	CGTATGACATTGTTGTATGTTGTGTT	GCCGTACTAGCAATATCTAATAAGGAAA	Female-specific	1	26	164
SuperContig_1196200	CTTGTTTCATTTATAGCCACTAGAAGG	GCTGTTAAAACCTCAAACAGTTAAAAG	Female-specific	1	27	220
SuperContig_1198589	TAGTGTGTGATGATTGCTAAAGTTCTC	GGTTTAGTGTGCTTCATAAATGAAAAT	4/6 F; 0/6 M	1	28	227
SuperContig_1201750	ATCTTAATGATCTTAGTGAGGAGACGA	CTTTCAAGATATTCACATTGCAGACTA	Female-specific		29	204
SuperContig_1229780	GTATTTCTGGATTTGTGGATTGTTAGT	GTATGTGCTAGAAGTAAGGAAACCTTG	4/6 F; 0/6 M		30	241
SuperContig_1235854	ATTTTCAACTCTGGGAGTAGTGAAGTA	AAAGGAAAATAAAGTACCACTGTGAAC	Female-specific		31	243
SuperContig_1240926	GATAGCAAAGATACAACAGACAACAAA	TCTCCTCTTGCGATATTATGTTTATTC	Female-specific		32	217
SuperContig_1241295	TTAAATGAGAAGGTCCTTAAAACAAGA	GATACTTTTGAACTGAACATATCAGCA	Female-specific		33	189
SuperContig_1242854	CATGAGTGAAATCATTAGCATACTTGT	TATTTCTGTAAATGCTTTTCGTGGTAT	Female-specific	p	34	153
SuperContig_1254711	TTGATTTAAAAACCAAAGAAACTCTTC	CTCGCTACTTGACCTGTACTGATTG	No amplification	1	35	101
SuperContig_1254857	GACTTTTGGAGAGACACTTTGTAACAG	AGCTTAGAATATTATGGTGCGTGTG	bright in F; faint in M	1	36	259
SuperContig_1257142	AAAACATTGATTGCTTTATGGATTTAG	ACACAAGAAGTTGAGTCTCTGTTACAA	Female-specific	1	37	213
SuperContig_1268404	CAAAGATTTTAAACCGTTCTTTTATGA	TTCTCCAAAACAACTAAAGGAAATAAA	Female-specific	1	38	200
SuperContig_1270996	TATGATTTTCCCATCCTAGTGTTTATT	CTGTCTGTAGTAGTTGCATTGACTCTT	Female-specific	p	39	244
SuperContig_1284214	ATCTATCCACATAGAATCCGACAAG	TTTTCTTGGTTGTTTTTGTTTTGTAAT	Female-specific	1	40	174
SuperContig_1334899	GGAGAGACATACTCACCTAAGTCCAT	CTGGTAAGATCTTCGACTTCTTTGTC	Female-specific	1	41	158
SuperContig_1398497	CCGACATTAAGAGAAAAAGACAAGG	AAGTGGCTGAAAGACCTTACACAGT	Female-specific	1	42	100
SuperContig_1012684	AAATGTCAGCAGCCTTCTTTAGAATAG	TGCAAAAATAAAATAAACTTTCAGTCC	Female-specific	1	43	239
SuperContig_1044783	AGCACTGTAGTAAGCCTTCTTAGTTTG	TGTGTATGACATCATATGTGTAGATGG	amplified in both equally		44	247
SuperContig_1053769	TTTTTCTGTTTGTAATTGTCAGATGTC	GTTAACCATAATGACCCTTCAACTAAA	amplified in both equally		45	215
SuperContig_1072833	ATACCTTATTCTGTTGTTTTTGGATTG	GAAGATGTTTCCATCTGATTAAGTAGG	bright in F; faint in M	p	46	169
SuperContig_1079543	AAAAACAGTAATTAACTTCCAGGATGA	TAATGGATATGAAAGTTGTTTACCACA	Female-specific		47	233
SuperContig_1084501	ATTGAATTTCTTGGTTATGTAATCAGC	CAAAGGTCTTCTTGATACTGGTTAGAC	amplified in both equally	1	48	208
SuperContig_1093498	TCTACTGCATTTCATAGTAAGGTGATG	CCCAACCAACTGTTTATTAGTGTCTAT	3/6 F; 3/6 M	1	49	211
SuperContig_1094813	ATGTACCATACTGCCCTATTCTATACG	ATGCATAGACAGTAGTAAGCAAGATCA	bright in F; faint in M	p	50	169
SuperContig_1098262	GGATGTTAATTTTTGTGTTTTCTGTCT	TATAAGGTCATGCAACCTTAAAGTGA	amplified in both equally	1	51	123
SuperContig_1103422	GAACGTTTTGATGTTAAATGGTAGACT	CTGTATTAGCTATTCCATTTTGGAGAG	amplified in both equally		52	219
SuperContig_1110157	TAAGTAAAGTAGTCAGTGCAGCAAAAA	TATTATACACCTGCTGTCCTCTTGAAT	bright in F; faint in M	1	53	166
SuperContig_1145394	CTACTTTCATTCAAGAACTGATTGACC	CGCTATGTTCAATTTATACAGTGTTTC	amplified in both equally		54	213
SuperContig_1146389	TTAGGAAGATTGAGGAAGATTCTATTG	AGTCACTTCCAAGTCATTTTTGTTAAG	Female-specific	p	55	151
SuperContig_1185185	CTATGTCTGATGTGTCTGGATACTGAA	AAAATGGATATACGAAATGGAGAAAC	amplified in both equally	1	56	233
SuperContig_1210569	CTAAAACCTCTGAGATTCTGTTACCC	CTTGTAATGCCTAATAGAGTCCTGAAC	Female-specific	1	57	231
SuperContig_1229280	TAGTTCTGGCAGTTCAGGAAGTGTT	ACAGACTAGTCGATGAAGCAAAAGAT	amplified in both equally	1	58	236
SuperContig_1230696	ATACGAGAACAACTTCCTCAAAACTTA	TATAATTTCCCTGTGATCGTTATTAGG	amplified in both equally	1	59	210
SuperContig_1239469	CATGTAATATGTGCCGTATGAATTATC	GTTACACAGTGATACTTGGCAGTACAT	amplified in both equally	p	60	214
SuperContig_1252818	ATATAACGTCCTGTATTCTGATTCCAC	CCCTTATATGAATGTCTCTGTATTCGT	amplified in both equally		61	158
SuperContig_1257039	AAAGATTTTGTTGAGGTGGAACTTT	CTTAGACATCTTGCTCTGAAGAAGG	No amplification	1	62	168
SuperContig_1265631	CATTCCTTTCAAACCCCTACTTTAC	CTACCCATATATTTTCTGTGACCATTT	bright in F; faint in M		63	227
SuperContig_1279485	CTTAATAAATCTCAGCAATTGTCACTG	GAGGGAAGAAGAGATCCTATCTAATTG	amplified in both equally	1	64	228
SuperContig_1284615	AGGCAGAGGAAAGAAGAAAACTAAGTA	CATATAATCGTTACAATAGGAGGCATAA	Female-specific	1	65	152
SuperContig_1284829	AGGTCATCAAGAATGAAGAGGTGAC	GGGCGTATTCAACTTCTTAAATGTC	Female-specific	1	66	144
SuperContig_1294865	CATCAAGCAACGATTTTAATATAGACA	GTTAAAGATATCCATAGGACCCCTAGA	No amplification	1	67	118
SuperContig_1336538	CACCACATGTATTGTGAGAAAAATTAC	ACATAAACATGGATGAAAATAGGACAC	amplified in both equally; varying brightness	1	68	237
SuperContig_1340037	ACAATACTATAATACCATTCCCAGCAG	TAATACCATTTGTGCTCAGATAGACTG	bright in F; faint in M	1	69	208
SuperContig_1341939	AGCCAAACTTGATTTTAGACACTTTAC	GAATAATTATGAAGCAATAAGCCACAT	amplified in both equally	1	70	168
SuperContig_1350522	CCGTAAAAATAGCTTTACCATAAAACA	GTAACTTGGATCTGATGAATTTTGAAT	bright in F; faint in M	1	71	210
SuperContig_1351829	TTTGTTATGTTTTTACGCTACATTGAC	CATAGTACAAAACAGGAGCATGTTAAA	bright in F; faint in M	p	72	155
SuperContig_1366861	CATGATATTAAGCAGGTAAGTCCTAGC	TCCAAGACATAAGTAATCTGTCTTCCT	amplified in both equally	1	73	198
SuperContig_1369955	TACTATTTCAGTGTCAATGTCAACACA	CGAACTGAAAAGAGATAGAAGAATCAC	amplified in both equally	1	74	161
SuperContig_1382300	ACTTAATGGCTAATGCTTCTAGTTCAA	AAGCGAAGTAGAGGATGATATTTGTTA	amplified in both equally	1	75	223
SuperContig_1387583	TAGAGTTCACTTGTCTGGAATTCTTTC	CCCTACATACTGGATGTTTAGTTTTGT	4/6 F; 2/6 M	p	76	247
SuperContig_1400557	TAGGTTTAATATCCCCAGTTGTAATCA	GGTCAAGAGCATAAGTTTACTTTTCAA	amplified in both equally	1	77	244
SuperContig_1406724	CTATGGGTTATACATCACTAACGTGAA	CTGGAGTAGAATTATGAGCATTTGATT	Female-specific	1	78	250
SuperContig_1409829	AGTCAATAAATCACAGGGCATTACT	GAGCCTATAATACTTGGCCTCTGTAG	bright in F; faint in M	1	79	215
SuperContig_1412166	ACTTACCTCAGGGCTTTAATAAACAGT	AACCCTTAGTTTGTAGAAAATCAACAC	bright in F; faint in M	1	80	161
SuperContig_153703	CATATTTAATTTTGTACCCAGTTGCTT	GTGACTTACTAAAACGGTAGAGTTTGG	Female-specific		81	193
SuperContig_173778	CACATTGTCAAAATGAATTACAAATCT	TGGTGCTAAAATACATATAGTTTTCCTG	Female-specific	1	82	174
SuperContig_19891	AAATCTCACCTTCTTCTAGCTCTTTCT	CACTGATGAAGTGTACCTGCTAAAATA	amplified in both equally	1	83	216
SuperContig_394532	GCTGATCACTTAAGAAAAGGAACTAAG	TGATACTAGTCAGATGATATGCTGCTT	bright in F; faint in M	1	84	249
SuperContig_415675	AATAGACATCATAGGCAAATTATACGC	TTCACCTTCGCTTTTAGTATGTTAAGT	amplified in both equally	1	85	162
SuperContig_417774	GAAGCATGTAGATTATTTCACCAAAAT	TAAGAATTAAGTCATTGAATCACCACA	Female-specific	p	86	236
SuperContig_453952	CACTTAAATCTGTGACAAGCAATTCTA	GCAGGAATATCAGTTGTATCCACTATT	bright in F; faint in M	1	87	201
SuperContig_473491	AAGGAAAGAGAAAGAAGGAAACATAAC	AATGTCATCCTCAAAAATATTATCGTC	amplified in both equally	1	88	246
SuperContig_512414	ACAAAGGAAGAGTGTCAGATACAAGAT	TTTAGAGAAAGAGCAGTGAGGATAGAC	3/6 F; 3/6 M	1	89	246
SuperContig_564936	AACAAAATTCATTAAACAAAACCACTC	ATGTTATGTAAATGCAGACGTGTATGT	3/6 F; 3/6 M	p	90	240
SuperContig_603263	CACTCTTATATAATGTAGCGGGAAGTC	GTAGAGCGGATATTTGAGACAGGTG	Female-specific	1	91	212
SuperContig_617391	ACTTCAATAGTATCTGTGCTGCTATCC	GTGGGTTATATCCAGTGACAGAATTG	Female-specific	1	92	246
SuperContig_620750	GATTTGAAAAGTGTACGTGAGGTTTAT	AGTGGCTACCTGTAAAAAGATATAGCA	bright in F; faint in M	1	93	241
SuperContig_733470	CTTCTCAATTAAATCGCTCTTAAGGAT	ATTCTTGTGAAGGAGATATCAGAATGT	amplified in both equally		94	222
SuperContig_741796	AGGACAGTAAGAGACTGAGTGCCTA	ACAAATAGCACGTCTATAAGCTTTTCC	amplified in both equally; varying brightness		95	239
SuperContig_758805	CTTTGCAAAATTTTATCACAAGTAACA	GTACATTCCAAGATGATACAGGAAAAT	Female-specific		96	94
SuperContig_768940	ACTTGTACAGCAGTAGCACCTACATT	GGTAAGATGAGGACACTTCAAAAATTA	No amplification	p	97	101
SuperContig_785733	TTAGTTATCACGTGACACTTCAGAGAG	AATTTAAAAGGTTCAAAATCTCAAACA	No amplification	p	98	215
SuperContig_835607	AAAATTTGGTGATGACAAGCTGTTTA	AACTCAGCTTAAGTTGTGCTATGTGTA	No amplification	1	99	100
SuperContig_838362	GTTATAATGGCAGGGTATATTGTCTTG	CAGGTGACTTGAACTCTGATTGTATTA	amplified in both equally	p	100	173
SuperContig_878868	AATTATTTTCCAAAGAAATGCGTAATC	GACTCTAAATCGAGGTCTGAGATTAGT	amplified in both equally		101	140
SuperContig_890532	CCAAGTGTCTACAATCACAAGTGTC	TATACCACAGTTCCCTGTCGTACCT	amplified in both equally	1	102	222
SuperContig_913382	AAACCTCTAACCTTTAGGTCAGTCATC	AAACAGTGGTAGGACATCACTTTATTC	bright in F; faint in M	p	103	150
SuperContig_919371	AGTTCCATAATGAAAAAGTACAGGATG	TATGCACCTTACGACAATGAACTATTA	amplified in both equally	p	104	112
SuperContig_935617	TACCCTATCACTTTTGGCATATTTAAC	TTTATTGGAGAAGTTACAGAAGAAGGA	amplified in both equally	p	105	226
SuperContig_957863	ACTTATTTTATGCAAATAGGCACAAGT	AGGTAGGCATATAAATATTGAAACCTG	amplified in both equally		106	170
SuperContig_958271	TGATTTCCATACTTGATGGTGATAGTA	AGGATCTATGGAAGCTAGAAAAATAGG	Female-specific	1	107	204
SuperContig_990339	ATAGGCATTGACTCTCCTTGCTATTAT	GTGGTAAGATCAATTGGGCAAATAC	Female-specific	1	108	164
SuperContig_996888	TTAACAATCATGCTATGCTTTTAGATG	AGAATATCAATGTTTGAGAAAGCCTAA	amplified in both equally		109	161
